# Supplementary material for: Hunger Artists: Yeast Adapted to Carbon Limitation Show Trade-Offs under Carbon Sufficiency
Source: PLoS Genet. 2011 Aug 4;7(8):e1002202. doi: 10.1371/journal.pgen.1002202 (PMC3150441; doi:10.1371/journal.pgen.1002202)
Supplement: Dataset S1 — Gene-expression data from Figure 3. (TXT) [file pgen.1002202.s001.txt]

GID	YORF	YORF	P v E1	P v E2	P v E3		E1_aerobic	E2_aerobic	E3_aerobic	E4_aerobic	E5_aerobic		E1_anaerobic	E2_anaerobic	E3_anaerobic	E4_anaerobic	E5_anaerobic		E1_acetate	E2_acetate	E3_acetate	E4_acetate	E5_acetate
EWEIGHT			1	1	1		1	1	1	1	1		1	1	1	1	1		1	1	1	1	1
YMR011W	HXT2	HXT2	-2.84	-2.12	-2.47		-1.49	-1.95	-2.72	-2.83	-0.72		-2.75	2.78	3.02	3.17	4.11		2.76	2.17	2.32	0.97	1.35
YFL014W	HSP12	HSP12	-2.84	-1.74	-2.18		-2.06	0.08	1.43	1.11	2.97		-3.28	-2.37	-1.94	-5.2	-5.04		-0.86	-0.59	0.95	-0.9	-0.53
YPL092W	SSU1	SSU1	-1.64	-1.03	-1.12		-0.7	0.79	1.62	0.88	3.79		-1.39	1.25	0.68	-0.85	0.08		-1.21	-0.69	-0.59	-1.59	-1.34
YPR160W	GPH1	GPH1					-2.15	-0.57	0.45	0.83	1.03		-3.08	-1.67	-0.97	-2.94	-3.33		-2.05	-1.14	-0.3	-2.06	-1.19
YEL011W	GLC3	GLC3	-1.36	-0.84	-1.12		-1.16	-1.68	0.09	-1.19	0.7		-3.44	-2.72	-2.27	-3.62	-3.34		-0.36	-0.43	-0.24	-1.31	-0.5
YKR034W	DAL80	DAL80	-2.56	-1.15	-1.84		-6.94	-2.68	-2.88	-3.92	-2.58		-6.19	0.12	0.13	-0.39	2.08		-0.27	-0.88	-0.17	-0.84	-0.87
YOR374W	ALD4	ALD4	-1.89	-0.97	-1.6		0.23	0.13	0.85	0.05	1.95		0.5	-0.96	-0.45	-0.26	0.02		-0.86	-0.59	0.95	-1.07	-0.54
YIL053W	RHR2	RHR2					-4.51	-3.69	-2.68	-2.48	-4.03		0.02	-0.21	0.24	-0.27	-0.39		-1.01	-0.83	0.85	-1.06	-0.71
YHR174W	ENO2	ENO2	-2.25	-1.22	-1		0.24	0.13	0.85	0.05	0.59		0.5	-0.97	-0.45	-0.26	0.02		-0.86	-0.59	1.1	-1.07	-0.54
YMR303C	ADH2	ADH2	-1.69	-1.09	-1.15		2.28	1.83	2.26	0.13	3.07		-2.77	0.79	1.01	-2.87	0.02		-0.55	-0.33	0.72	-0.96	-0.65
YOL086C	ADH1	ADH1	-1.74	-1.12	-1.09		0.23	0.13	0.85	0.05	1.92		0.5	-0.61	-0.34	-0.26	0.09		-0.86	-0.59	1.1	-1.07	-0.54
YGR254W	ENO1	ENO1	-2.4	-1.36	-0.79		-0.46	0.13	0.85	0.05	-0.33		0.5	-0.97	-0.45	-0.26	0.02		-0.86	-0.59	1.1	-1.08	-0.54
YLR044C	PDC1	PDC1	-1.36	-1.09	-0.58		0.24	0.13	0.85	0.05	0.91		0.5	-0.95	-0.45	-0.13	0.04		-0.86	-0.59	1.1	-1.06	-0.54
YLR438W	CAR2	CAR2	-1.47	-1.51	-0.84		-2.5	-3.31	-2.28	-1.42	1.26		-3.94	-1.59	-1.32	-3.09	-2.13		-1.07	-1.05	-0.69	-1	-0.69
YJL052W	TDH1	TDH1	-1.74	-1.32	-0.89		0.04	0.13	0.85	0.08	1.58		0.39	-0.71	-0.38	-0.37	-0.08		-0.86	-0.59	1.1	-1.08	-0.54
YJR009C	TDH2	TDH2	-1.79	-1.47	-0.74		-3.14	-0.7	-0.41	-0.24	-2.76		-0.21	-0.64	-0.24	-0.21	0.04		-0.9	-0.62	-0.05	-1.06	-0.77
YGR192C	TDH3	TDH3	-1.69	-1.47	-0.74		-2.83	-0.44	0	-0.24	-2.22		-0.04	-0.78	-0.26	-0.27	0.04		-0.86	-0.59	0.05	-1.07	-0.67
YLR348C	DIC1	DIC1	-1.56	-1.12	-0.71		0.6	0.31	1.63	-1.19	1.44		0.56	0.26	0.94	-0.86	-0.2		0.71	1.03	0.34	0.99	0.48
YCR012W	PGK1	PGK1	-1.43	-1.29	-0.69		0.24	0.13	0.85	0.05	1.95		0.5	-0.88	-0.45	-0.26	0.02		-0.86	-0.59	1.1	-1.07	-0.54
YPL265W	DIP5	DIP5	-1.22	-2.25	-1.79		-5.13	-5.13	-5.12	-3.6	-4.67		-1.9	1.83	0.67	-1.38	1.72		-3.44	1.38	3.34	-2.29	-3.95
YMR105C	PGM2	PGM2	-0.86	-1.43	-1.15		-2.66	-3.19	-1.6	-2.53	-1.76		-5.28	-5.16	-4.51	-6.23	-6.19		-2.35	-1.85	-0.57	-2.31	-0.99
YOR028C	CIN5	CIN5	-1.12	-1.89	-0.94		-2.87	-2.42	-1.1	-1.95	-1.41		-4.09	-4.63	-5.31	-5.1	-4.41		-2.82	-2.54	-0.75	-2.12	-1.29
YOR348C	PUT4	PUT4	-1.89	-1.89	-2.18		-1.65	0.52	1.73	1.02	-0.02		-6.25	-1.01	-0.18	-3.33	-3.04		-0.9	-0.62	0.92	-0.94	-0.82
YJL116C	NCA3	NCA3	-1.43	-1.6	-1.36		-7.07	-2.52	-1.8	-6.2	-3.14		-4.34	-1.54	-0.12	-3.24	-3.14		0.94	1.9	2.65	-1.32	0.37
YAL054C	ACS1	ACS1	-1.25	-1.4	-1		-0.97	0.12	2.82	0.81	5.8		-3.84	-0.34	-1.41	-3.43	-2.01		-1.35	-0.56	0.91	-1.66	-0.89
YDR508C	GNP1	GNP1	-1.22	-1.56	-1.25		1.26	1.04	1.02	2.5	2.73		0.81	0.42	0.8	2.67	0.82		0.7	1.46	2.67	0.52	1.19
YGR044C	RME1	RME1	-1.29	-1.32	-1.12		-1.85	-1.02	-0.04	1.66	-0.17		-1.94	-1.03	-0.71	-0.76	-2.12		-2.44	-0.9	0.28	0.13	-1.48
YAL038W	CDC19	CDC19	-1.43	-0.69	-1.03		-0.51	0.03	0.47	-0.49	-1.23		0.5	-0.97	-0.45	-0.26	0.02		-0.86	-0.59	1.1	-1.07	-0.54
YJR152W	DAL5	DAL5	-3.32	0.23	-2		-6.01	-0.92	-2.74	-5.09	-5.44		-6.75	0.06	-0.61	-2.3	0.23		-0.85	-0.46	0.49	-0.7	-0.75
YPL018W	CTF19	CTF19					-1.08	-0.11	-0.16	-0.56	0.3		-1.48	-0.19	-0.58	-1.23	-0.83		0.7	0.76	-1.27	1.22	1.15
YKR039W	GAP1	GAP1	-2.56	-0.23	-1.18		-1.56	-0.08	-0.25	-0.31	-0.64		-1.63	-1.26	-0.83	-0.61	0.02		-0.17	-0.94	0.99	-0.29	-0.53
YJL172W	CPS1	CPS1	-2	-0.23	-1.15		-3.6	-0.98	-0.9	-4.01	-1.61		-3.31	-0.57	-0.42	-1.8	-0.31		-0.29	0.86	0.12	-0.72	-0.88
YIL101C	XBP1	XBP1	-1.22		-1.56		-1.57	-1.9	-0.58	-1.14	0.24		-2.42	-2.16	-1.24	-2.65	-2.16		-0.9	-0.79	0.11	-0.72	-0.67
YDR040C	ENA1	ENA1	-1.47	-0.86	-1.6		-0.07	-1.01	0.3	-0.46	0.68		-1.97	-0.26	0.43	0.01	0.33		0.08	0.5	0.37	-0.15	-0.56
YLR286C	CTS1	CTS1	-1.03	-0.42	-1.12		1.48	1.99	2.29	1.88	3.42		-0.04	0.28	1.02	0.18	0.96		-0.82	-0.54	-0.57	-0.97	-0.46
YER054C	GIP2	GIP2	-1.32	-0.58	-1.47		-3.35	-4.14	-2.29	-2.83	-0.11		-4.72	-3.94	-4	-5.04	-3.66		-1.44	-0.95	0.44	-1.05	-0.86
YGL234W	"ADE5,7"	"ADE5,7"	-1.22	-0.27	-1.29		-0.35	-0.16	-0.94	-0.73	-1.4		0.75	-0.57	-0.27	0.21	0.64		-0.38	-0.57	-0.2	-0.78	0.02
YDR039C	ENA2	ENA2	-1.43	-0.4	-1.36		-0.58	-0.74	0.47	-0.41	0.82		-0.05	-0.7	-0.19	0.13	0.27		-0.86	-0.59	1.1	-1.06	-0.54
YBR105C	VID24	VID24		-1.64	-2.25		-2.1	-3.13	-2.37	-1.49	-2.13		-0.1	0.87	1.13	-0.21	0.22		-0.47	-0.49	0.8	-0.49	-0.35
YPL061W	ALD6	ALD6		-0.36	-1.6		0.94	0.12	1.05	0.83	1.47		1.19	0.2	0.57	0.75	0.88		-0.38	-0.43	0.8	-0.75	-0.2
YNL160W	YGP1	YGP1	-0.45	0.37	-1.47		-4.55	-2.42	-0.07	-2.57	-0.08		-7.26	-6.22	-4.25	-7.75	-6.91		-1.1	-0.29	0.01	-2.36	-1.37
YHR092C	HXT4	HXT4	1.5	-1.25	0.26		-0.85	-0.1	-0.87	-1.35	-1.72		-2.27	-1.02	-0.99	-1.23	-3.19		0.55	-0.32	-0.76	0.2	0.38
YNL291C	MID1	MID1	1.94	0.23	0.48		0.98	-0.54	-0.76	-0.66	-1.51		1.44	0.42	0.44	0.36	0.14		1.2	0.07	-0.78	0	0.27
YER145C	FTR1	FTR1	0.2	1.56	1.08		2.96	4.69	3.02	0.02	2.61		0.48	1.73	1.91	0.36	1.09		-0.62	-0.08	0.63	-0.68	-0.33
YGL191W	COX13	COX13	0.42	1.03	1.65		1.19	1.4	0.89	1.68	1.73		-0.78	-0.48	-0.48	0.01	0.7		-0.95	-0.55	0.93	-1.17	-0.58
YLR395C	COX8	COX8	0.54	1.02	1.77		-0.54	-0.4	-0.23	0.13	-1.14		-1.57	-1.07	-0.54	-1.34	-1.15		-0.44	-0.17	-0.94	-0.49	-0.09
YGL253W	HXK2	HXK2	0.64	1.21	1.32		1.47	2.14	0.58	0.58	0.71		2	2.84	2.3	3.67	4.08		-0.15	0.04	-0.45	-0.45	-0.07
YOR136W	IDH2	IDH2	0.48	1.27	1.34		-0.08	-0.15	0.5	0.48	-0.98		-1.76	-0.72	-0.64	-0.88	-0.74		-0.89	-0.63	0.34	-1.3	-0.89
YNL037C	IDH1	IDH1	0.77	1.05	1.3		-0.3	0.62	1.31	0.73	-1		-1.75	-0.32	-0.18	-0.96	-1.2		-0.83	-0.56	0.78	-1.14	-0.66
YPL262W	FUM1	FUM1	0.96	1.7	1.96		0.67	1.58	1.53	1.03	-1.66		-1.81	-0.54	-0.72	-1.14	-1.85		-0.93	-0.39	0.56	-0.99	-0.75
YLR174W	IDP2	IDP2	0.82	2.14	1.6		-0.15	2.4	2.82	1.31	4.07		-2.33	-1.75	-1.43	-2.18	-2.34		-1.73	-0.94	2.7	-2.39	-1.53
YKL217W	JEN1	JEN1	1.12	1.73	1.4		-1.23	1.51	2.54	1.27	3.09		-3.72	0.1	-1.46	-4.74	-3.36		-1.08	-0.41	0.72	-1.35	-0.68
YLR304C	ACO1	ACO1	0.8	1.45	1.27		1.46	1.33	2.12	1.58	0.83		-0.58	-0.43	0.13	-0.06	0.35		-0.71	-0.69	0.35	-1.11	-0.72
YGR243W	YGR243W	YGR243W	0.4	0.03	0.88		-0.26	1.74	2.64	2.26	4.07		-1.76	-1.03	-2.14	-1.73	-0.12		-0.88	-0.8	0.82	-1.08	-0.73
YER065C	ICL1	ICL1	1.46	2.34	1.42		1.28	2.75	3.58	1.81	5.54		-0.65	-0.31	0	-0.41	0.12		-1.27	-0.4	1.68	-1.86	-1.07
YNL055C	POR1	POR1	1.24	0.66	1.3		0.35	0.2	0.85	0.28	1.82		0.5	-0.97	-0.45	-0.26	0.02		-0.84	-0.59	1.1	-1.07	-0.54
YHR008C	SOD2	SOD2	1.06	0.58	1.24		0.66	0.86	1.73	1.32	1.37		-2.33	-2	-1.35	-2.49	-3.21		-0.94	-0.68	0.83	-1.12	-0.82
YFR033C	QCR6	QCR6	1.74	0.89	1.83		2.89	3.09	3.02	2.9	3.18		-0.23	-0.58	-0.45	-0.02	0.33		-0.68	-0.56	0.53	-0.87	-0.64
YLR295C	ATP14	ATP14	1.37	0.86	1.61		0.29	0.25	0.19	1.13	-1.09		-0.64	-0.79	-0.52	-0.31	-0.44		-0.43	-0.61	-0.74	-0.16	-0.03
YBL030C	PET9	PET9	1.37	1.08	1.72		1.1	1.23	1.59	1.08	0.93		0.72	-0.16	0.38	0.5	0.86		-0.45	-0.36	1.12	-0.75	-0.12
YEL024W	RIP1	RIP1	1.2	1.06	1.43		0.28	-0.22	-0.26	0.45	-0.58		-1.83	-1.04	-0.6	-1.17	-0.68		-0.87	-0.31	-0.87	-1.16	-0.67
YBL099W	ATP1	ATP1	1.6	1.3	1.77		0.56	0.67	1.04	0.5	0.94		0.14	-0.91	-0.46	-0.43	0.08		-0.19	-0.53	0.68	-0.5	-0.18
YKL085W	MDH1	MDH1	1.67	1.24	1.68		1.66	1.92	2.25	1.79	1.36		-0.46	-1.15	-1.44	-0.88	-0.61		-0.93	-0.62	0.39	-1.11	-0.69
YDR178W	SDH4	SDH4	1.66	1.08	1.52		2.12	2.21	2.85	2.06	3.74		-1.3	-0.7	-0.54	-0.24	-0.07		-1.17	-0.8	0.1	-1.26	-1.16
YDR529C	QCR7	QCR7	1.6	1.32	1.76		1.36	1.42	1.26	2.77	0.43		-0.34	-0.58	-0.44	0.54	0.31		-0.56	-0.04	0.44	-0.01	-0.14
YDR298C	ATP5	ATP5	1.55	1.09	1.7		2.22	2.37	1.97	2.14	0.62		-0.73	-0.22	-0.11	-0.14	-0.2		-0.94	-0.68	0.08	-1.04	-0.69
YJR077C	MIR1	MIR1	1.21	1.07	1.23		0.94	0.95	1.43	0.83	0.64		0.84	-0.37	0.18	0.42	0.74		-0.69	-0.4	0.97	-1	-0.37
YDL004W	ATP16	ATP16	1.46	1.4	1.35		0.94	1.05	0.65	1.35	-0.72		-0.35	-0.43	-0.5	-0.45	-0.34		-1.03	-0.59	-0.06	-1.23	-0.79
YPR191W	QCR2	QCR2	1.24	1.14	1.25		0.82	0.68	0.51	0.98	-0.12		-1.3	-0.91	-0.69	-0.97	-1		-1.03	-0.59	0.59	-1.26	-0.84
YKL148C	SDH1	SDH1	1.34	1.42	1.33		1.83	2.25	2.7	2.01	2.81		-1.7	-0.96	-0.7	-0.68	-0.73		-0.8	-0.6	0.62	-1.11	-0.89
YKL067W	YNK1	YNK1	1.03	0.67	1.49		0.78	0.5	0.08	1.13	-0.73		-2.25	-1.48	-1.72	-1.88	-1.75		-1.11	-0.67	0.09	-1.27	-0.86
YJL166W	QCR8	QCR8	1.09	1	1.85		0.85	1.31	0.99	1.51	1.14		-0.68	-1.16	-1.12	-0.71	-0.56		-0.9	-0.55	0.2	-1.14	-0.62
YLR038C	COX12	COX12	1.1	1.08	1.98		0.76	1.18	0.61	1.09	0.01		-0.28	-0.53	-0.51	-0.55	0.03		-1.3	-0.34	-0.19	-0.87	-0.58
YDR377W	ATP17	ATP17	1.05	1.19	2		1	1.22	1.66	0.99	0.78		0.25	-0.88	-0.29	-0.22	0.28		-0.86	-0.64	1.05	-1.08	-0.52
YJR048W	CYC1	CYC1	1.16	1.26	2.4		-0.11	1.14	0.08	0.98	-3.64		-0.92	0.56	0.64	-0.75	-1.17		-1.07	-0.61	0.04	-1.17	-0.65
YHR183W	GND1	GND1	1.2	1.2	1.62		0.09	0.12	0.48	-1.04	0.13		0.64	-0.57	-0.17	-0.1	0.16		-0.78	-0.53	-0.37	-1	-0.61
YKL109W	HAP4	HAP4	1.11	1.01	1.58		0.13	0.59	0.38	1.84	-0.78		0.19	0.2	-0.24	0.18	0.1		-0.98	-0.58	-0.02	-1.15	-0.7
YHR051W	COX6	COX6	1.35	1.37	1.93		1.31	1.86	1.1	1.81	0.26		-0.06	-0.08	0.04	0.07	-0.09		-0.81	-0.6	-0.15	-0.92	-0.55
YOR065W	CYT1	CYT1	1.23	1.13	2.1		-0.39	0.2	-0.1	0.01	-1		-1.75	-1.55	-1.18	-1.19	-1.37		-1.09	-0.62	0.21	-1.11	-0.71
YBR039W	ATP3	ATP3	1.34	1.31	1.62		1.41	1.48	1.32	1.82	0.21		-0.2	-0.52	-0.44	-0.15	-0.24		-0.81	-0.51	0.47	-1.13	-0.86
YKL016C	ATP7	ATP7	1.32	1.39	1.68		2.18	2.45	1.87	2.34	1.69		-0.89	-0.62	-0.71	0.04	-0.34		-0.76	-0.58	0.69	-1.06	-0.86
YLL041C	SDH2	SDH2	1.39	1.65	1.81		0.37	0.51	0.93	1.24	-0.38		-2.88	-1.77	-1.69	-2.25	-2.67		-1.04	-0.72	1.14	-1.65	-1.09
YPL078C	ATP4	ATP4	1.29	1.32	1.86		2.1	2.01	1.74	2.07	0.56		0.21	-0.19	-0.13	0.32	-0.1		-0.9	-0.52	-0.06	-1.2	-0.54
YNR001C	CIT1	CIT1	1.3	1.36	1.89		0.15	1.27	1.75	1.12	1.06		-0.9	-0.96	-0.32	-1.21	-1.17		-0.59	-0.23	0.54	-0.78	-0.54
YNR056C	BIO5	BIO5	2.52	3.17	4.21		4.15	4.44	4.79	-0.01	4.35		-1.83	-0.93	-0.55	-1.11	-0.73		-1.33	-1.31	-1.1	-0.8	-0.87
YNR058W	BIO3	BIO3	2.67	3.17	4.54		2.19	4.46	4.42	-2.31	2.89		-2.3	-0.7	-0.05	-1.48	-0.59		-2.36	-0.56	-0.07	-1.5	-0.45
YDR148C	KGD2	KGD2	1.71	1.32	1.01		0.69	1	0.65	1.4	-0.25		-1.33	-1.97	-1.6	-1.41	-2.12		-0.74	-0.62	0.28	-1.07	-0.66
