# Supplementary material for: Hunger Artists: Yeast Adapted to Carbon Limitation Show Trade-Offs under Carbon Sufficiency
Source: PLoS Genet. 2011 Aug 4;7(8):e1002202. doi: 10.1371/journal.pgen.1002202 (PMC3150441; doi:10.1371/journal.pgen.1002202)
Supplement: Dataset S2 — Gene-expression data from Figure 4. (TXT) [file pgen.1002202.s002.txt]

GID	YORF	NAME	GWEIGHT	E1_aerobic	E2_aerobic	E3_aerobic	E4_aerobic	E5_aerobic		E1_anaerobic	E2_anaerobic	E3_anaerobic	E4_anaerobic	E5_anaerobic		E1_acetate	E2_acetate	E3_acetate	E4_acetate	E5_acetate		Broach_20/0	Broach_40/0	Broach_60/0		WT+Rap 15min	WT+Rap 30min	WT+Rap 60min		Reinke_RAP
EWEIGHT				1	1	1	1	1		1	1	1	1	1		1	1	1	1	1		1	1	1		1	1	1		1
GENE43X	A_06_P2298	GIC2	1	1.54	2.33	2	2.42	1.13		1.26	1.41	1.73	2.65	1.61		0.04	0.23	0.87	0.62	0.2		-0.786187	2.581949	2.062315		-0.31	-0.00892	-0.3		1.524
GENE52X	A_06_P2542	GIM4	1	1.07	1.36	0.63	0.6	0.55		1.44	1.15	0.87	1.47	2.01		0.69	0.4	0.48	0.54	0.34		-0.427175	0.137039	0.678391		-0.69	-0.33	-0.48		-0.121
GENE26X	A_06_P6457	RKI1	1	4.67	6.6	5.66	3.36	2.17		4.66	4.6	4.7	4.56	4.81		-0.35	0.57	-0.2	-0.4	-0.15		-1.021335	1.178496	1.811024				-2.97		-4.847
GENE3X	A_06_P4834	SDO1	1	2.26	2.4	1.66	1.34	2.37		1.78	1.9	1.63	2.76	3.05		0.63	0.61	0.05	0.51	1.47		-0.341624	2.025318	2.076898		0.01	-0.08	-0.7		-0.526
GENE1X	A_06_P5077	TMA7	1	1.72	1.6	0.98	1.53	-0.13		1.78	1.5	1.61	2.03	2.39		1.1	0.79	-0.12	1.36	0.61										
GENE48X	A_06_P2032	RPC11	1	2.12	1.9	1.07	1.48	0.46		2.12	2.08	1.85	2.53	2.54		0.5	0.3	-0.62	0.65	0.38		-0.444394	1.17002	1.917967		-0.61	-0.63	-0.32		-0.747
GENE31X	A_06_P5766	YMR321C	1	2.03	3.36	3.23	2.69	0.04		3.53	2.47	2.52	3	2.38		1	0.41	-0.74	0.53	0.26		-0.487249	1.302669	1.939932		-2.16	-1.4	-0.82		0.012
GENE34X	A_06_P3301	SLX9	1	1.93	3.35	1.45	2.86	1.69		4.04	3.87	3.63	4.75	4.6		1.12	0.69	-0.46	0.82	1.23		-0.389269	1.14042	1.465438			-0.66	-0.53		-1.802
GENE80X	A_06_P2442	UTP6	1	2.06	3.59	1.33	3.8	2.55		5.7	5.34	5.4	6.6	5.7		0.64	0.76	-0.71	1.16	1.02		-1.009778	1.703257	2.172346				-1.83		-2.691
GENE27X	A_06_P6317	TRM11	1	2.09	2.54	1.02	2.11	2.05		4.46	4.74	4.73	4.48	3.92		1.09	1.03	1.13	0.98	0.55		-0.560483	2.297178	2.54409						-2.567
GENE18X	A_06_P5401	YML108W	1	2.29	2.11	1.18	2.23	0.62		3.27	3.45	3.16	4.58	4.2		1.03	1	-0.14	1.01	0.83		-0.622082	2.856118	3.552782						-0.908
GENE40X	A_06_P4249	YJR003C	1	1.49	2.15	0.62	1.51	1.48		3.29	3.38	3.22	3.89	4.35		0.8	0.81	0.48	0.71	0.87		-1.61346	1.859224	3.635474						-0.678
GENE92X	A_06_P4698	UTP30	1	1.77	2.51	1.1	1.53	1.71		2.88	3.64	3.57	3.92	4.12		0.58	0.32	0.25	0.27	0.97		-0.182501	1.814859	2.652957		-0.84	-0.76	-0.51		-1.427
GENE148X	A_06_P4579	TPK3	1	1.6	1.86	1.18	1.85	1.69		1.93	2.01	1.78	2.39	1.98		1.22	1.11	0.64	0.97	0.69		-0.591784	1.909912	2.034046			0.39			-0.764
GENE10X	A_06_P1157	YBL028C	1	1.18	2.64	0.86	1.32	1.78		4.6	4.11	4.1	4.95	4.89		0.85	0.46	1.92	1.1	0.71		-0.52045	2.286905	2.635622		-1.41	-1.08	-1.15		-2.208
GENE44X	A_06_P1637	YCR016W	1	1.65	2.49	0.99	2.08	0.3		4.11	3.62	3.19	4.34	4		1.79	1.07	-0.34	0.97	1.35		-0.708452	2.187956	2.404984		-1.37	-1.45	-1.64		-1.15
GENE87X	A_06_P1948	NOP6	1	1.93	1.65	0.78	2	1.14		2.72	2.72	2.4	3.43	3.16		1.22	0.58	-0.55	0.82	1.05		-0.729639	1.496246	1.951815		-2.09	0.4	-0.69		-1.357
GENE126X	A_06_P7190	YPR142C	1	1.23	1.49	0.59	1.11	1.63		2.86	2.89	2.27	3.03	3.95		1.42	0.79	0	0.8	0.98		-0.760579	1.292222	2.304262			-1.27	-0.38		-1.328
GENE19X	A_06_P3502	PXR1	1	1.67	2.4	0.93	1	1.63		2.52	2.74	2.86	3.74	3.2		3.3	2.25	1.51	2.87	2.92		-0.397761	2.198229	2.364683		-1.36	-1.93	-2.02		-3.187
GENE103X	A_06_P2109	DPB4	1	1.47	1.72	1.16	1.41	0.64		1.15	1.33	0.89	1.26	1.11		1.21	0.82	0.2	1.02	0.69		-0.273721	0.805184	0.728899		-1.43	-0.76	-0.25		-0.826
GENE17X	A_06_P4201	PFD1	1	1.37	2	1.18	1.84	1.4		1.71	1.22	0.82	2.18	2.26		0.95	0.63	-0.47	0.81	1		0.428294	1.529473	1.992777			-0.84	-0.8		-0.044
GENE46X	A_06_P4166	SFH5	1	1.62	2.07	1.03	1.49	0.59		1.3	1.58	1.36	2.13	1.93		1.02	1.16	0.98	0.83	0.88		0.239037	1.35742	0.550935		-0.74	-1.26	-0.75		0.114
GENE125X	A_06_P1515	TAE1	1	2.28	2.03	1.41	1.57	1.48		1.75	1.56	1.12	1.96	1.61		1.22	1.33	0.58	1.11	1.47		-0.179672	1.137773	1.514614		-0.42	-0.01	0.44		0.126
GENE96X	A_06_P3656	LRP1	1	1.95	1.55	0.91	1.6	1.29		3.1	2.51	2.28	2.94	3.09		0.94	0.19	-0.33	0.43	-0.19		-1.04924	1.132981	2.03764			-1.73	-1.23		-1.075
GENE72X	A_06_P6508	YOR146W	1	1.02	2.24	0.64	1.38	1.72		3.96	3.8	3.22	4.96	4.68		1.2	1.07	0.24	1.18	1.89		-0.992799	1.294654	2.959608		-0.35	-0.28	0.15		-1.356
GENE78X	A_06_P3642	RRP4	1	0.87	1.56	0.95	1.44	1.15		2.77	2.83	2.91	3.43	2.71		0.39	0.47	0.05	0.53	0.73		-0.835014	1.728922	1.986289		-0.17	-0.17	0.01		-1.183
GENE68X	A_06_P5035	RSA3	1	2.34	2.5	1.22	2.41	1.18		3.05	3.25	2.77	3.68	3.57		1.87	1.12	-0.69	1.39	1.11		-0.403594	1.808606	2.097906		-0.34	-0.95	-0.51		-1.576
GENE88X	A_06_P6905	NOP53	1	2.98	2.82	1.55	3.7	1.8		3.83	3.61	2.79	4.52	4.18		2.78	1.78	-0.73	2.08	1.8		0.224449	2.395613	2.780349		0.11	-0.02	-0.24		-1.682
GENE97X	A_06_P4863	FCF2	1	1.31	2.48	0.91	2.4	1.53		2.75	3.11	3.05	3.9	3.44		1.33	0.86	-0.64	1.29	1.16		-0.777547	1.697444	1.988653		-1.48	-1.19	-1.05		-1.165
GENE144X	A_06_P6871	PEX25	1	1.69	1.58	1.09	0.82	0.72		1.91	1.89	1.81	2.06	2.19		0.58	0.69	-0.02	0.55	0.89		0.21109	1.334576	1.08052		0.44	0.32	-0.53		-0.096
GENE149X	A_06_P6867	YPL108W	1	1.87	1.87	1.09	1.79	1.19		1.99	2.63	2.16	2.53	2.22		1.36	0.88	-0.41	0.99	0.78		-0.212289	0.927162	1.360446		-0.17	0.34	0.26		-0.242
GENE64X	A_06_P3027	YGL072C	1	4.02	4.56	3.97	1.58	2.68		2.04	1.52	1.74	1.3	2.82		1.68	3	2.04	1.64	1.45		-0.15513	0.334523	1.674805		0.2	0.4	0.43		1.141
GENE76X	A_06_P5028	FRE1	1	3.7	3.78	1.63	1.79	1.57		2.8	1.34	1.18	1.67	1.06		2.49	3.9	2.4	1.83	1.13		0.657872	2.037295	3.061758		-0.2	0.25	-0.25		-0.121
GENE89X	A_06_P6821	YPL062W	1	2.61	1.16	1.52	2.59	3.2		0.87	2.05	1.51	2.03	1.97		1.13	2.76	2.25	2.11	0.81		0.672425	0.142958	3.087463		-0.21	0.66	0.39		0.069
GENE129X	A_06_P3796	YHR217C	1	1.19	1.72	1.04	0.97	2.92		1.49	2.29	1.11	1.74	1.68		0.25	0.74	2.02	0.79	0.41		-4.229734	-0.209835	-2.772386			-0.47	-0.39		
GENE140X	A_06_P4270	YJR023C	1	1.47	1.09	1.48	1.58	1.58		0.98	1.91	1.8	1.77	1.47		0.39	0.6	1.74	0.76	0.5		-1.337753	-1.792221	-4.643856			-0.1	0.43		3
GENE12X	A_06_P5394	YML101C-A	1	1.7	1.64	0.91	0.71	2.32		0.76	0.49	0.61	1.41	1.25		0.44	0.67	1.32	0.91	1.08										
GENE77X	A_06_P2036	YDR049W	1	0.9	1.24	0.98	1.22	1.39		0.27	0.54	0.25	1.08	1.19		1.05	0.75	0.64	0.81	0.71		-0.445724	1.05017	0.458095		0.05	0.07	-0.15		0.524
GENE11X	A_06_P5730	YMR290W-A	1	4.47	4.76	3.55	4.17	6.94		1.17	0.86	1.23	1.26	1.4		0.88	1.12	2.27	1.34	1.78						0.32	-0.43	-0.54		
GENE121X	A_06_P2502	YDR509W	1	3.01	4.76	4.73	5.46	7.01		3.47	3.25	2.59	3.85	3.99		-0.17	0.09	1.65	0.82	0.5		-2.755416	1.088209	2.439682		-1.36	-0.39	-1.82		-0.637
GENE109X	A_06_P1193	YBL062W	1	0.88	2.87	2.63	2.93	3.75		1.8	1.98	1.35	1.27	0.85		0.84	1.4	1.31	1.98	1.14		-0.266753	0.835644	1.838443		0.19	0.79	0.99		1.04
GENE45X	A_06_P1259	YBR012C	1	3.9	4.33	4.93	2.37	2.75		1.83	2.49	1.5	2.28	1.79		-0.28	0.78	0.42	0.15	-0.25		2.60245	1.822357	1.851901		-0.23	-0.18	1.75		1.599
GENE21X	A_06_P1904	UGA3	1	1.39	1.76	1.82	0.88	1.26		2.45	1.64	1.86	2.29	2.28		0.83	0.05	0.18	0.19	-0.07		0.152537	1.585337	0.207846		0.18	0.97	0.61		3.332
GENE9X	A_06_P6794	YPL035C	1	1.8	1.94	1.81	2.52	2.14		1.37	1.84	2.23	2.22	2.64		0	0.09	-0.07	0.42	-0.26		0.130749	0.785191	1.159113			0.05	-0.03		0.715
GENE49X	A_06_P5747	SCW10	1	3.74	3.58	3.4	2.58	1.74		2.38	2	1.97	2.63	2.34		-0.16	0.22	-0.69	-0.28	0.17		-0.382698	0.445208	1.408807		-0.95	-1.3	-0.72		0.953
GENE91X	A_06_P5920	PGA2	1	2.01	1.61	1.04	0.92	1.17		1.75	1.53	1.02	1.18	1.91		1.74	0.89	-0.32	1.06	0.86		-0.092786	0.455471	0.202027		-0.69	-0.64	-0.21		0.035
GENE36X	A_06_P5140	CWC24	1	2.12	1.22	1.03	1.92	2.2		1.17	1.74	1.36	1.76	1.74		1	0.75	0.12	0.64	0.77		0.436957	1.184056	0.132693		-0.25	-0.31	0.06		-0.582
GENE122X	A_06_P3801	CFD1	1	1.21	1.58	2.26	0.94	2.28		2.09	1.52	1.05	1.99	1.48		0.11	0.23	0.1	-0.12	0.24		0.12499	0.039231	0.402502		-0.47	-0.06	0.34		0.039
GENE133X	A_06_P1511	POP4	1	2.08	2.07	1.22	2.35	2.24		2.06	2.11	1.79	2.63	2.33		0.38	0.15	-0.09	0.37	0.29		-0.624248	0.589653	0.396033		-0.65	-0.13	0.09		-0.088
GENE117X	A_06_P3472	YGR251W	1	1.53	2.04	1.27	2.02	1.34		2.86	3.19	2.74	3.41	2.98		0.84	0.62	1.06	0.61	0.51		-0.505778	1.246752	0.989337		-0.22	-0.68	-0.29		-0.549
GENE63X	A_06_P5360	COG8	1	1.52	1.53	1.14	1.34	1.96		0.78	0.69	0.29	1.29	1.26		1.79	1.3	0.29	1.57	1.09		-0.003871	0.36257	0.36731		-0.54	-0.55	-0.41		1.123
GENE98X	A_06_P4449	NFU1	1	2.36	1.55	1.23	2.42	2.55		1.27	0.99	0.5	1.79	1.61		0.93	0.77	-0.48	0.58	0.83		-0.017138	0.324292	0.276446		-0.51	-0.19	0.06		1.645
GENE79X	A_06_P6220	YOL029C	1	1.38	1.44	1.12	1.09	0.73		1.43	0.83	0.69	1.41	1.54		0.87	0.98	0.46	0.69	0.72		-0.233308	0.917599	1.245509		-0.42	-0.03	0.32		0.648
GENE153X	A_06_P4184	JJJ2	1	1.4	1.33	1.32	1.7	1.76		2.1	1.61	1.42	2.41	2.05		0.79	0.36	0.09	0.31	0.52		-0.76069	1.797235	2.752434		0.16	-0.02	0.15		0.039
GENE15X	A_06_P4483	LHS1	1	1.78	1.92	1.35	0.44	1.01		1.44	1.16	0.97	1.31	1.14		0.48	0.57	0.72	0.4	0.53		-0.268446	0.141065	0.022603		-0.66	-0.79	-0.29		0.737
GENE33X	A_06_P6456	ARF3	1	1.48	1.35	0.91	1.33	0.95		0.98	1.17	1.07	1.26	1.56		0.67	0.46	0.13	0.47	0.56		-0.359878	0.174896	0.359296		-0.37	-0.14	0.27		-0.584
GENE32X	A_06_P3292	UPF3	1	0.87	1	0.73	1.3	1.46		1.58	0.94	0.7	1.62	1.48		1.24	0.6	0.44	0.91	0.99		-0.483194	0.340155	1.422698		-0.3	-0.21	-0.79		-0.277
GENE94X	A_06_P2198	YDR209C	1	0.58	1.92	0.85	0.85	1.56		1.33	0.91	0.76	1.3	1.63		0.34	0.69	0.68	0.74	0.67		-0.605312	-0.131621	1.009992		0.22	0.06	0.6		-0.415
GENE119X	A_06_P6557	SLK19	1	1.19	1.62	0.86	1.19	0.49		2.06	1.55	1.12	2.01	2.07		0.81	0.51	0.71	0.76	0.58		-0.774907	-0.24985	0.370302		-0.2	0.28	0.41		-0.033
GENE115X	A_06_P5821	YNL050C	1	1.27	1.7	0.89	1.82	1.5		1.57	1.67	1.32	2.1	1.85		0.81	0.46	0.72	0.38	0.56		-0.372599	1.363226	1.846092		-1.14	-0.78	-0.51		-0.817
GENE141X	A_06_P2895	LOC1	1	1.83	2.24	0.85	1.72	1.93		3.77	3.05	2.74	3.47	3.32		1.31	0.58	0.21	0.95	0.78		-0.384422	0.831246	0.846411		-1.65	-1.02	-0.3		-1.064
GENE55X	A_06_P4886	BUD20	1	1.97	1.73	0.48	1.22	1.84		2.22	2.54	2.65	3.21	2.83		0.84	0.53	0.24	0.85	1.3		-0.330254	2.827753	2.930462			-2.27	-1.86		-2.193
GENE51X	A_06_P2984	CGR1	1	2.61	2.87	1.05	2.02	2.82		4.08	3.94	4.08	4.57	4.5		1.45	0.62	1.39	0.85	0.66		-0.636037	1.588068	2.401618				-0.37		-3.133
GENE67X	A_06_P5442	BUD22	1	1.45	2.59	0.97	2.07	1.16		3.58	3.16	2.96	4.09	3.59		1.49	1.16	0.51	1.17	1.3		-0.722681	1.996655	2.929019		-2.27	-1.88	-1.5		-1.492
GENE41X	A_06_P2301	SSF2	1	0.32	1.25	0.09	1.3	0.37		3.17	2.99	2.88	3.5	3.3		1.26	1.05	0.51	0.84	0.9		-1.019808	1.088234	1.117242		-2.66	-1.87	-1.37		-1.021
GENE154X	A_06_P3531	OTU2	1	0.86	1.5	0.53	1.39	-0.08		2.43	2.8	2.35	2.91	2.85		0.84	0.98	-0.02	1.01	1.01		-0.914493	1.65644	1.77647		-1.09	-0.6	-0.7		-0.939
GENE128X	A_06_P3381	YGR160W	1	2.54	2.16	0.92	1	3.75		2.95	2.85	3.04	3.38	2.77		0.05	0.22	0.51	0.05	0.71		-1.317282	1.160171	2.843076		-3.66	-3.71	-3.58		-5.033
GENE99X	A_06_P2434	APT2	1	1.3	1.27	0.73	2.31	0.91		1.9	2.5	2.5	3.23	2.68		-0.08	0.09	-0.29	0.31	-0.29		-0.45003	1.098786	0.940764		-0.49	-0.65	-0.83		0.462
GENE118X	A_06_P6623	YOR262W	1	0.73	0.69	0.68	0.91	0.11		2.08	2.15	2.16	2.12	2.29		0.64	0.52	-0.33	0.54	0.57		-0.053631	0.306578	0.069713		-0.85	-0.4	-0.06		-0.137
GENE107X	A_06_P1769	YDL041W	1	-0.56	0.57	0.61	0.72	0.95		3.07	2.52	3.44	2.13	2.86		1.37	0.14	0.49	1.15	1.42		-0.170262	0.109131	0.713564		-1.27	-0.85	-0.36		-0.547
GENE42X	A_06_P1104	CDC15	1	-1.78	-1.97	-0.95	-1.94	-0.57		-1.77	-1.56	-1.26	-2.18	-1.84		-0.62	-0.53	0.21	-0.63	-0.4		0.630354	-0.138888	1.469815		0.32	0.11	-0.1		0.305
GENE14X	A_06_P3866	RNR3	1	-3.13	-3.34	-1.63	-1.19	-2.57		-2.65	-2.72	-1.61	-2.87	-4.16		-2.45	-2.38	-0.03	-1.96	-3.36		0.321163	-0.94077	-0.726797			0.09			0.902
GENE30X	A_06_P3286	YGR066C	1	-3.42	-2.63	-1.11	-2.51	-2.38		-5.92	-3.45	-4.15	-7.07	-7.1		-2.92	-1.93	0	-3.32	-3.44		-0.217863	0.184113	-1.582534		1.38	1.48	1.46		1.609
GENE60X	A_06_P4800	YCT1	1	-2.56	-2.97	-2.46	-1.79	-3.64		-3.58	-2.25	-1.96	-4.94	-4.18		-1.87	-1.6	0.09	-1.97	-3.39		-0.268331	1.625881	0.26778		0.98	0.55	0.65		1.113
GENE90X	A_06_P6652	YPK9	1	-1.02	-1.18	-0.75	-0.94	-2.45		-1.54	-1.73	-1.62	-2.7	-3.25		-0.46	-0.71	-0.25	-0.55	-2.49		-0.181086	-0.05322	-0.815156		-0.02	0.2	0.01		0.842
GENE4X	A_06_P3754	FMO1	1	-1.04	-2.07	-2.22	0.14	-2.31		-1.68	-2.55	-2.57	-2.11	-2.55		-1.06	-1.69	-1	-1.16	-1.57		-0.565897	-0.453942	-1.237608			0.03	-0.05		2.509
GENE127X	A_06_P4123	GSH1	1	-1.78	-2	-2.19	-0.85	-1.87		-0.77	-0.74	-0.64	-1.45	-1.5		-0.81	-1.04	-0.35	-0.98	-1.05		-1.018066	0.042456	0.034064		-0.47	-0.58	-0.75		0.28
GENE58X	A_06_P6947	MF(ALPHA)1	1	-4.99	-3.87	-3.16	-4.13	-6.59		-0.77	0.66	1.31	-1.12	-2.22		-2.51	-2.54	-2.23	-4.74	-5.74		-0.526429	0.278414	0.492152						0.215
GENE84X	A_06_P6358	BDS1	1	-3.82	-3.36	-3.5	-1.88	-5.61		-4.23	-0.92	-1.82	-3.99	-5.9		-3	-1.76	-1.11	-2.31	-4.74		0.365377	0.582619	-0.9902		0.69	0.35	-0.26		0.892
GENE83X	A_06_P3661	NAM8	1	-1.71	-1.73	-1.22	-0.83	-1.54		-1.56	-1.34	-1.06	-1.48	-1.09		-0.07	-0.18	-1.2	-0.25	-0.16		-0.517986	-0.726984	-2.549843		0.07	-0.16	-0.6		1.709
GENE28X	A_06_P6773	YPL014W	1	-2.24	-3.43	-1.69	-2.64	-3.35		-2.01	-2.12	-2.08	-2.24	-1.8		-0.7	-0.49	-1.27	-0.38	-0.98		0.069735	-1.566532	-0.669851		0.72	-0.6	0.8		0.1295
GENE102X	A_06_P5017	MSS51	1	-2.74	-3.07	-2.81	-2.03	-3.46		-2.24	-1.46	-1.4	-1.96	-2.53		-0.32	-0.67	-0.99	-0.28	-0.01		-0.165037	-1.582452	-0.852587		0.28	-0.2	0.28		1.455
GENE143X	A_06_P1027	YAL004W	1	-2.91	-3.04	-2.74	-2.43	-2.8		-0.56	-1.51	-1.48	-1.48	-1.47		-0.3	-0.43	-1.46	-1	0.8		-0.255989	-0.583387	-1.116844		0.81	0.05	0.29		-0.532
GENE112X	A_06_P1114	SWH1	1	-1.62	-2.51	-1.67	-2.45	-2.27		-2.71	-2.98	-2.61	-2.47	-1.58		-0.33	-0.52	-0.24	-0.29	-1.25		0.970063	1.412043	1.268059		0.07	0.26	-0.15		0.196
GENE139X	A_06_P4990	RFX1	1	-0.78	-1.26	-0.9	-1.72	-1.35		-1.39	-1.48	-1.25	-1.57	-1.36		-0.48	-0.51	-0.11	-0.53	-0.47		-0.008483	0.720927	1.506759		0.83	0.62	-0.16		0.37
GENE25X	A_06_P6711	PYK2	1	-1.57	-1.62	-1.08	-1.51	-2.72		-1.72	-1.51	-1.34	-2.08	-2.61		0.02	0.03	-0.26	-0.31	-2.24		-0.037997	-1.399678	-6.422409		1.57	0.63	0.1		3.346
GENE5X	A_06_P5341	CYB2	1	-3.8	-4.1	-2.76	-3.67	-1.54		-5.8	-3.18	-3.2	-5.82	-5.13		-1.09	-0.71	-0.85	-0.74	-1.66		0.236649	-1.664634	-5.913634		1.04	0.75	-0.29		1.322
GENE134X	A_06_P5796	SSN8	1	-0.23	-0.94	-0.45	-0.88	-0.71		-1.47	-1.91	-1.98	-2.12	-2.49		-0.79	-0.85	-0.79	-0.72	-0.15		0.52307	-1.620004	-2.492769		0.3	0.74			0.99
GENE74X	A_06_P6996	YPL236C	1	-0.63	-0.79	-0.52	-0.82	-0.37		-1.01	-0.65	-0.94	-1.17	-0.92		-0.58	-0.69	-0.57	-0.72	-0.26		-0.015105	-1.224386	-3.026365		-0.72	-0.27	-0.51		1.576
GENE73X	A_06_P2446	TSA2	1	-2.11	-2.33	-1.6	-2.24	-2.38		-3.42	-2.55	-2.31	-4.44	-5.05		-1.1	-0.84	-0.37	-0.31	-1.27		0.231913	-1.157363	-3.412971		2.29	2.57	1.18		3.05
GENE57X	A_06_P4276	RAV1	1	-1.21	-1.19	-0.63	-0.99	-0.47		-1.15	-1.11	-0.84	-1.17	-1.59		-0.41	-0.43	-0.06	-0.48	-0.27		0.30988	-0.913653	-3.46211			0.34	0.53		1.585
GENE104X	A_06_P5015	COQ9	1	-1.7	-1.85	-1.27	-1.5	-0.82		-1.65	-1.34	-1.08	-1.87	-1.63		-0.37	-0.14	-0.41	-0.41	-0.19		0.490835	-0.478369	-2.526333		0.54	0.76	0.88		1.774
GENE100X	A_06_P1691	CPR4	1	-1.94	-1.95	-1.11	-1.68	-1.63		-1.13	-1.08	-0.9	-1.23	-1.59		-0.7	-0.8	-0.29	-0.94	-0.72		0.264571	-1.203526	-3.539881		0.97	0.93	1.03		1.357
GENE123X	A_06_P5645	YMR206W	1	-2.65	-2.41	-1.66	-1.07	-1.07		-2.95	-3.06	-4.02	-1.99	-1.96		-1.92	-1.05	-0.15	-1.37	-0.94		0.58872	-3.224893	-4.545613		0.00451	0.57	0.57		
GENE29X	A_06_P3850	PCL7	1	-1.43	-2.01	-1.61	-1.17	-1.37		-1.05	-1.21	-0.92	-1.48	-1.36		-0.87	-0.46	-0.49	-0.38	-0.12		-0.847857	-0.832831	-1.99044		0.88	1.54	1.19		2.194
GENE13X	A_06_P5584	YIM1	1	-1.48	-1.45	-0.73	-1.62	-0.89		-1.82	-1.65	-1.67	-2.09	-1.95		-0.82	-0.9	-0.35	-1.1	-0.5		0.544056	-0.566768	-2.438444		1.12	0.85	0.67		1.299
GENE39X	A_06_P5290	GLO1	1	-1.68	-1.88	-0.88	-1.61	0.3		-2.18	-1.9	-2.03	-2.03	-1.98		-1.15	-0.81	-0.29	-1.27	-0.81		0.508634	-1.377538	-4.077601		0.84	1	0.17		1.867
GENE86X	A_06_P3983	YIR007W	1	-1.2	-1.85	-0.88	-1.58	-1.29		-2.04	-1.24	-0.78	-1.86	-1.57		-0.31	-0.59	0.06	-0.42	-0.87		-0.329153	-1.53756	-4.126274		0.73	0.93	0.45		1.313
GENE37X	A_06_P5700	TPS3	1	-1.41	-1.5	-0.58	-1.68	-0.3		-2.67	-2.21	-2.03	-2.96	-3.15		0.08	-0.4	-0.43	-0.37	-0.37		0.023213	-1.411564	-2.881252		0.75	0.37	-0.4		0.452
GENE20X	A_06_P3679	GRE3	1	-2.8	-3.26	-1.91	-1.99	-3.18		-4.34	-3.06	-2.78	-3.89	-4.43		-1.26	-1.44	-0.67	-0.89	-0.9		0.424349	-1.614213	-4.778202		3.21	1.98	1.6		1.648
GENE23X	A_06_P4333	JSN1	1	-1.14	-1.74	-0.78	-0.65	-0.68		-1.73	-1.46	-1.07	-1.35	-1.73		-0.29	-0.45	-0.5	-0.35	-0.55		0.290877	-1.297388	-2.286465			0.93			1.217
GENE69X	A_06_P3586	YSC84	1	-1.72	-2.02	-1.07	-1.03	-0.69		-2.69	-2.47	-2.02	-3.03	-3.02		-0.59	-0.77	-0.5	-0.32	-0.52		-0.09521	-2.591648	-3.194485		1.64	1.31	1.09		2.376
GENE62X	A_06_P3833	BCY1	1	-1.98	-2.82	-2.1	-0.92	-0.48		-2.75	-2.43	-2.15	-2.45	-3.06		-0.22	-0.85	-0.55	-0.22	-0.5		-0.210326	-1.613365	-2.621255		0.68	0.57	0.53		1.117
GENE147X	A_06_P1253	UGA2	1	-2.88	-2.73	-1.8	-1.89	-2.08		-2.8	-2.64	-2.51	-3.5	-3.71		-0.75	-1.44	-0.73	-0.84	-1.02		-0.435239	-1.630394	-2.826233		1.64	2.62	2.3		3.634
GENE135X	A_06_P4501	YKL091C	1	-1.95	-2.56	-1.26	-1.67	-0.14		-4.22	-3.8	-3.76	-4.72	-4.04		-0.86	-1.03	-0.57	-0.82	-0.72		0.495669	-3.341372	-4.160764		2.36	1.57	0.78		2.641
GENE8X	A_06_P1711	KIN82	1	-2.79	-2.37	-1.45	-1.84	-0.31		-2.81	-3.12	-2.99	-3.34	-2.65		-1.1	-0.86	0.07	-1.34	-0.94		0.290413	-2.120891	-1.123605		1.14	1.09	-1.15		1.969
GENE22X	A_06_P2236	VHS1	1	-1.89	-2.41	-1.03	-2.79	-0.2		-3.45	-3.28	-3.08	-4.21	-3.41		-0.32	-0.51	-0.12	-0.42	-0.94		0.262749	-1.840256	-1.690912		0.3	-0.14			1.301
GENE138X	A_06_P2084	GIS1	1	-1.35	-1.75	-0.87	-1.87	0.04		-2.63	-2.48	-2.29	-3.22	-3.17		-0.65	-0.52	-0.18	-0.82	-0.26		0.073539	-1.866388	-2.406957		0.51	0.21	-0.66		1.007
GENE95X	A_06_P6499	SIA1	1	-1.48	-1.31	-0.52	-2.11	-0.49		-1.56	-1.88	-1.63	-2.24	-2.08		-1.32	-0.84	0.12	-1.45	-0.71		-0.132932	-0.566972	-0.67504		0.14	0.37	-0.07		1.494
GENE7X	A_06_P1050	FRT2	1	-3.65	-3.3	-1.64	-2.23	-0.52		-2.78	-3.69	-3.49	-3.32	-3.63		-1.53	-1.4	0.44	-1.26	-1.77		0.745802	-0.744371	-1.84922		0.99	0.85	0.69		0.543
GENE142X	A_06_P2657	ZRG8	1	-2.16	-2.42	-0.93	-2.06	-0.59		-2.28	-2.71	-2.11	-3.48	-3.13		-0.9	-0.92	-0.51	-0.82	-0.85		0.162564	-0.402788	-0.609196		0.01	-0.29	-0.46		0.927
GENE0X	A_06_P1369	TKL2	1	-7.19	-5.18	-1.35	-8	-1.63		-10.51	-8.9	-6.7	-10.68	-10.87		-6.51	-1.47	0.43	-4.98	-3.4		0.435243	-1.867721	-5.460977		1.72	1.27	0.48		0.393
GENE54X	A_06_P5604	ALD3	1	-4.69	-3.91	-1.08	-4.06	-0.47		-9.14	-7.33	-6.26	-9.19	-9.36		-6	-2.53	0.65	-4.43	-2.24		0.613572	-1.754383	-6.104339		4.6	3.89	3.45		2.518
GENE71X	A_06_P1957	FMP45	1	-4.84	-5.6	-1.79	-5.81	-0.63		-8.72	-7.46	-5.84	-8.1	-8.37		-3.1	-1.08	-0.81	-2.4	-1.65		0.750051	-3.865422	-9.143709		4.18	2.91	1.11		0.461
GENE132X	A_06_P1751	YDL023C	1	-2.73	-1.84	-1.06	-1.76	-1.04		-4.05	-3.97	-3.19	-4.01	-4.6		-0.81	-0.11	-0.18	-0.51	0.24		0.123185	-1.623654	-3.541421		1.16	1.16	1.1		1.88
GENE47X	A_06_P3272	FMP48	1	-3.31	-4.34	-1.31	-2.66	-0.09		-7.08	-6.16	-5.45	-6.8	-8.87		-3.13	-3.21	-0.32	-0.42	-0.67		0.848098	-2.726351	-5.006651		1.23	1.31	1.29		1.465
GENE156X	A_06_P3446	AMA1	1	-0.64	-2.65	-1.19	-1.6	-0.34		-3.98	-3.99	-3.24	-3.63	-5.04		-1.37	-2.11	0.5	-1.82	-2.23		0.398549	-0.307944	-0.830491						
GENE101X	A_06_P3243	MTL1	1	-1.59	-1.99	-0.91	-2.18	-0.47		-2.1	-1.43	-1.67	-2.68	-2.23		-0.69	-0.52	0.48	-0.53	-0.77		-0.875653	-0.479352	0.03012		0.38	-0.03	0.53		2.551
GENE56X	A_06_P4802	JLP1	1	-1.9	-2.22	-1.53	-1.27	-1.84		-2.88	-1.03	-1.23	-1.85	-2.69		-5.08	-4.88	-1.59	-4.81	-5.13		-0.217253	0.016261	-0.461818			-0.32			0.653
GENE116X	A_06_P3364	SKN1	1	-2.01	-2.02	-0.92	-0.78	-0.68		-2.78	-2.19	-1.36	-2.56	-2.59		-1	-0.84	-0.41	-0.7	-1.37		0.193358	-0.70231	-1.73278		-1.07	-2.57	-3.01		0.618
GENE38X	A_06_P5605	ALD2	1	-2.83	-2.11	-1.68	-1.45	-1.55		-2.02	-1.91	-1.77	-1.39	-2.13		-0.68	-1	0.15	-0.98	-0.5		0.418531	-1.420951	-2.653545		2.89	3.47	2.8		3.017
GENE108X	A_06_P3239	UGA1	1	-1.95	-2.31	-1.37	-1.95	-2.11		-1.78	-1.89	-1.75	-2.83	-2.95		-0.61	-1.1	-0.79	-1.46	-1.22		0.274866	-1.589664	-3.154179		2.4	2.42	2.59		3.682
GENE66X	A_06_P6750	PHR1	1	-3.03	-2.44	-1.4	-2.39	-2.64		-2.31	-3.09	-2.38	-3.75	-3.89		-0.83	-1.08	0.93	-1.12	-2.91		-0.218473	-1.705568	-1.591633		1.88	1.58	0.99		1
GENE16X	A_06_P5240	YLR422W	1	-1.81	-2.11	-1.12	-1.39	-1.14		-1.15	-0.85	-0.67	-1.54	-1.12		-0.58	-0.77	-0.04	-0.74	-0.53		0.864333	0.258807	-0.522218		0.14	0.21	0.26		0.3
GENE82X	A_06_P5587	RIM13	1	-1.8	-1.45	-1.58	-1.43	-0.98		-0.57	-0.83	-0.67	-0.92	-0.5		-0.39	-0.63	-0.57	-0.71	-0.43		-0.206917	0.037102	-0.807355						0.951
GENE65X	A_06_P2859	RIM15	1	-1.44	-1.23	-0.97	-1.07	-1.36		-1.2	-1.13	-0.75	-1.44	-1.49		-1.01	-0.75	0.27	-0.92	-1.1		-0.097992	-0.695733	-1.447638		-0.64	-0.62	-1		0.513
GENE124X	A_06_P3307	PDC6	1	-6.12	-6.5	-4.79	-4.03	-6.03		-3.83	-3.48	-2.68	-3.13	-3.98		-4.91	-4.65	0.97	-3.72	-5.93		0.260418	-0.427952	-1.23469		-0.46	-0.36	-0.46		-0.476
GENE61X	A_06_P1028	SSA1	1	-1.9	-2.04	-1.81	-0.48	-1.86		-0.82	-1.29	-1.39	-1.31	-1.97		-0.83	-0.67	0.06	-1.06	-0.6		-0.410195	-0.075276	-2.079588		0.9	-0.24	0.16		-0.882
GENE6X	A_06_P6589	HER1	1	-1.49	-1.79	-0.97	-0.83	-0.18		-1.24	-2	-1.82	-1.98	-2.4		-0.6	-0.94	-0.18	-0.74	-0.27		0.106024	-2.343976	-2.76034		0.53	0.26	0.43		1.29
GENE136X	A_06_P1749	GPM2	1	-3.34	-3.02	-1.38	-1.56	-0.85		-2.81	-3.14	-2.97	-3.02	-2.33		-1.03	-1.04	0.37	-0.7	-1.12		0.045652	-1.137791	-3.269846		0.89				3.265
GENE145X	A_06_P1422	SSE2	1	-3.1	-2.94	-1.85	-2.09	-0.64		-3.73	-3.71	-3.27	-3.84	-3.84		-1.89	-1.52	0.09	-1.44	-1.26		0.479909	-1.378042	-4.629712		1.58	1.09	1.35		2.286
GENE2X	A_06_P6346	YOL153C	1	-3.1	-2.07	-0.84	-2.74	-0.91		-5.08	-4.73	-4.7	-5.72	-5.01		-1.73	-0.91	0.26	-1.19	-1.39		0.017011	-2.948456	-3.014523		1.22	1.69	1.35		1.737
GENE35X	A_06_P5534	PGM2	1	-2.66	-3.19	-1.6	-2.53	-1.76		-5.28	-5.16	-4.51	-6.23	-6.19		-2.35	-1.85	-0.57	-2.31	-0.99		1.365615	-1.235274	-5.148492		4.3	2.69	1.65		2.738
GENE53X	A_06_P5688	GAD1	1	-5.72	-4.68	-2.43	-4.64	-2.05		-6.4	-5.83	-4.35	-7.25	-7.59		-4.07	-2.39	0.55	-2.69	-2.15		0.399809	-2.39219	-6.800197		3.59	2.65	1.81		3.774
GENE105X	A_06_P1939	RTN2	1	-3.43	-3.86	-1.13	-3.42	-0.85		-7.38	-7.06	-5.84	-7.77	-7.76		-4.71	-2.85	-0.06	-2.93	-3.21		0.313582	-2.823133	-6.347789		3.36	2.29	1.33		1.467
GENE110X	A_06_P3308	CTT1	1	-5.97	-4.78	-1.97	-4.28	-2.32		-9.34	-8.63	-7.15	-10.71	-11.25		-4.84	-3.11	0.19	-4.28	-3.08		1.01612	-1.218762	-6.365798		4.2	2.97	1.93		3.349
GENE59X	A_06_P7232	GDB1	1	-3.39	-4.07	-2.2	-2.37	-1.82		-3.81	-3.76	-3.05	-4.44	-4.71		-0.84	-1.18	-0.52	-1.4	-0.89		0.553764	-2.587672	-4.513289		1.3	1.13	0.37		1.781
GENE85X	A_06_P6990	USV1	1	-3.57	-3.68	-1.58	-2.63	0		-4.36	-4.97	-4.32	-5.23	-4.64		-2.47	-2.18	-0.02	-2.4	-1.03		0.068371	-3.891668	-6.32795		1.11	1.26	1.7		1.673
GENE131X	A_06_P4038	YJL016W	1	-2.61	-1.95	-0.82	-2.21	-0.87		-3.6	-3.28	-3.19	-3.66	-3.92		-2.47	-2.43	-0.62	-1.76	-1.45		0.710794	-1.21115	-1.109292		1.34	1.32	1.09		0.435
GENE106X	A_06_P1855	YDL124W	1	-1.15	-1.72	-1.19	-1.26	-0.45		-3.16	-2.64	-2.32	-3.67	-3.47		-1.5	-0.95	-0.18	-2.27	-1.34		0.99197	-1.077106	-3.389693		1.77	0.87	0.98		2.546
GENE111X	A_06_P3477	GND2	1	-4.8	-3.62	-0.87	-5.35	-0.96		-7.26	-5.95	-3.66	-7.52	-8.22		-3.99	-2.7	0.11	-2.75	-3.96		0.54911	-0.978778	-4.734599		1.66	1.48	1.36		1.261
GENE120X	A_06_P6482	GCY1	1	-2.57	-1.97	-0.48	-2.61	-1.6		-3.93	-3.15	-3.03	-4.31	-4.66		-3.07	-2.18	-0.7	-2.46	-3.07		0.824986	0.057118	-2.505088		3.37	2.66	2.79		2.013
GENE50X	A_06_P3375	GTO1	1	-2.93	-3	-2.24	-1.9	-1.59		-3.21	-3.5	-3.21	-4.33	-4.87		-2.18	-2.23	-0.62	-2.07	-2.33		0.930464	-0.694103	-0.094102		0.75	0.71	1.05		1.435
GENE152X	A_06_P6390	CIN5	1	-2.87	-2.42	-1.1	-1.95	-1.41		-4.09	-4.63	-5.31	-5.1	-4.41		-2.82	-2.54	-0.75	-2.12	-1.29		0.829427	-0.725026	0.546962		1.34	0.03	0.65		-0.273
GENE24X	A_06_P4818	SSK1	1	-0.98	-1.27	-0.79	-1.24	-0.34		-1.5	-1.79	-1.47	-2.08	-1.79		-0.83	-0.81	-0.24	-1	-0.68		0.620611	-1.594518	-1.614334		0.62	0.59	0.4		1.729
GENE93X	A_06_P3657	KSP1	1	-1.21	-1.75	-1.43	-0.85	-0.42		-1.8	-1.34	-1.34	-1.75	-1.65		-0.34	-0.54	-0.43	-0.29	-0.43		-0.353779	-1.451631	-0.809965		0.56	0.81	0.52		0.707
GENE75X	A_06_P2282	SSD1	1	-1.77	-2.04	-1.27	-1.27	-0.63		-2.29	-1.96	-1.8	-2.08	-2.31		-0.39	-0.65	-0.52	-0.31	-0.83		-0.184253	-1.708148	-2.74214		0.72	0.87	0.7		1.593
GENE70X	A_06_P1467	SDS24	1	-3.66	-4.34	-2.29	-2.11	-1.18		-3.31	-3.56	-2.83	-3.82	-3.75		-0.58	-1.25	0.28	-0.49	-0.65		0.187792	-3.838545	-4.499493		1.34	1.09	0.86		1.587
GENE130X	A_06_P1752	DIA3	1	-2.67	-4.23	-2.36	-2.23	-0.99		-3.62	-3.52	-2.51	-3.68	-3.93		0.52	-0.37	0.1	-0.57	-0.39		-0.25593	-1.524198	-2.733804			1.21			1.831
GENE81X	A_06_P6868	YPL109C	1	-0.99	-2.32	-1.1	-0.79	-0.28		-2.21	-1.86	-1.97	-2.96	-3.07		-0.28	-0.75	-1.12	-0.52	-0.65		0.094202	-2.381709	-3.46804		0.4	0.5	0.73		1.49
GENE137X	A_06_P1591	GID7	1	-1.21	-2.15	-0.9	-0.54	-0.39		-1.88	-1.81	-1.68	-2.13	-2.43		-0.35	-0.96	-0.12	-0.63	-0.8		0.764158	-1.674645	-3.389785		-0.17	-0.2	-0.37		1.402
GENE151X	A_06_P4186	TPK1	1	-1.7	-2.21	-1.02	-0.69	0.06		-3.9	-3.73	-3.44	-3.75	-3.59		-1.35	-1.38	-1.28	-1.34	-0.88		-0.498258	-2.499677	-5.74351		1.58	1.29	1.29		2.239
GENE157X	A_06_P5539	HFD1	1	-2.16	-2.52	-1.45	-1.57	0.35		-3.37	-2.58	-2.79	-3.34	-3.08		-1.02	-1.37	-0.91	-1.18	-0.85		0.228397	-1.442345	-5.92513		1.03	1.02	0.81		1.849
GENE113X	A_06_P2830	BLM10	1	-2.02	-2.63	-2.26	-1.93	-1.56		-1.86	-1.32	-1.13	-1.71	-2.44		-0.06	-0.6	-1.15	-0.72	-0.25		-0.168107	-0.624491	-2.058894		0.27				0.242
GENE155X	A_06_P4655	YKR018C	1	-1.93	-1.98	-1.59	-2.1	-1.78		-2.11	-1.75	-1.25	-2.16	-1.78		0.16	-0.2	-0.24	-0.13	-0.04		0.694936	-0.594371	-2.207624		0.34	0.01	0.03		1.124
GENE146X	A_06_P6397	SHE4	1	-1.28	-1.47	-1.71	-1.46	-1.79		-0.66	-0.94	-0.94	-1.1	-1.31		-0.55	-0.69	-0.62	-0.84	-0.45		0.35787	-1.091804	-2.544729		0.33	0.19	-0.13		2.06
GENE114X	A_06_P6273	IRA2	1	-2.52	-2.01	-1.93	-2.16	-1.61		-0.31	-0.86	-0.49	-1.1	-1.01		-0.81	-0.69	-0.34	-0.88	-0.24		0.397339	-0.470978	-1.503276		-0.57	-0.39	-0.37		-2.181
GENE150X	A_06_P6324	YOL131W	1	-1.15	-1.17	-1.62	-1.17	-1.17		0	0	0	0	0		-1.58	-2.24	-1.43	-1.63	-1.63		0.478704	-3.877317	-3.446683			0.85	0.2		
