# Supplementary material for: Hunger Artists: Yeast Adapted to Carbon Limitation Show Trade-Offs under Carbon Sufficiency
Source: PLoS Genet. 2011 Aug 4;7(8):e1002202. doi: 10.1371/journal.pgen.1002202 (PMC3150441; doi:10.1371/journal.pgen.1002202)
Supplement: Table S3 — Steady State Physiological Measurements within Each Alternative Environment. (XLS) [file pgen.1002202.s008.xls]

## Sheet: Original
Strain	Environment	OD 600nm	Cells ml-1	Biomass (g 100ml-1)
Parent	Aerobic	0.195 (0.02)a	1.2e7 (2.5e6)a	12.8 (2.25)a
E1		0.667 (0.03)b	4.37e7 (1.4e6)b	45.2 (1.9)b
E2		0.616 (0.05)b	3.90e7 (4.4e6)b	38.9 (2.6)bc
E3		0.599 (0.03)b	4.04e7 (2.8e6)b	43.8 (0.4)bc
E4		0.388 (0.14)ab	2.49e7 (1.0e7)ab	25.5 (8.9)ac
E5		0.646 (0.03)b	4.74e7 (5.36)b	43.8 (1.9)bc
ANOVA		P=0.001*	P=0.003	P<0.001*
Parent	Anaerobic	0.1.28 (0.01)	8.18e6 (7.7e5)	13.1 (0.09)
E1		0.130 (0.01)	1.22e7 (2.4e6)	14.0 (0.4)
E2		0.206 (0.05)	1.09e7 (2.7e5)	14.3 (0.6)
E3		0.198 (0.03)	1.08e7 (1.5e6)	13.8 (0.06)
E4		0.283 (0.14)	9.35e6 (6.5e5)	15.3 (1.1)
E5		0.211 (0.06)	8.46e6 (1.1e6)	15.5 (1.1)
ANOVA		P=0.24#	P=0.10#	P=0.20
Parent	Acetate	0.038 (0.01)	1.42e6 (4.40e5)	5.8 (1.0)
E1		0.12 (0.03)	5.61e6 (1.74e6)	12.7 (3.1)
E2		0.15 (0.04)	6.89e6 (2.03e6)	15.2 (5.2)
E3		0.10 (0.05)	4.14e6 (2.28e6)	11.2 (3.6)
E4		0.07 (0.04)	4.57e6 (1.99e6)	11.6 (4.0)
E5		0.066(0.04)	4.82e6 (1.75e6)	11.0 (4.3)
ANOVA		P=0.44	P=0.44	P=0.66
Values are Mean (Standard Error) of three replicates
Significance tested by ANOVA, followed by Tukey's HSD (Letters represent significant differences)
# Kruskal-Wallis One-way ANOVA

## Sheet: Reorganized
Table S3. Steady State Physiological Measurements
OD 600nm
	Aerobic	Anaerobic	Acetate
Parent	0.195 (0.02)a	0.128 (0.01)	0.038 (0.01)
E1	0.667 (0.03)b	0.130 (0.01)	0.12 (0.03)
E2	0.616 (0.05)b	0.206 (0.05)	0.15 (0.04)
E3	0.599 (0.03)b	0.198 (0.03)	0.10 (0.05)
E4	0.388 (0.14)ab	0.283 (0.14)	0.07 (0.04)
E5	0.646 (0.03)b	0.211 (0.06)	0.066(0.04)
ANOVA	P=0.001*	P=0.24#	P=0.44
Cells ml-1	Aerobic	Anaerobic	Acetate
Parent	1.2e7 (2.5e6)a	8.18e6 (7.7e5)	1.42e6 (4.40e5)
E1	4.37e7 (1.4e6)b	1.22e7 (2.4e6)	5.61e6 (1.74e6)
E2	3.90e7 (4.4e6)b	1.09e7 (2.7e5)	6.89e6 (2.03e6)
E3	4.04e7 (2.8e6)b	1.08e7 (1.5e6)	4.14e6 (2.28e6)
E4	2.49e7 (1.0e7)ab	9.35e6 (6.5e5)	4.57e6 (1.99e6)
E5	4.74e7 (5.36)b	8.46e6 (1.1e6)	4.82e6 (1.75e6)
ANOVA	P=0.003	P=0.10#	P=0.44
Biomass (g 100ml-1)	Aerobic	Anaerobic	Acetate
Parent	12.8 (2.25)a	13.1 (0.09)	5.8 (1.0)
E1	45.2 (1.9)b	14.0 (0.4)	12.7 (3.1)
E2	38.9 (2.6)bc	14.3 (0.6)	15.2 (5.2)
E3	43.8 (0.4)bc	13.8 (0.06)	11.2 (3.6)
E4	25.5 (8.9)ac	15.3 (1.1)	11.6 (4.0)
E5	43.8 (1.9)bc	15.5 (1.1)	11.0 (4.3)
ANOVA	P<0.001*	P=0.20	P=0.66
Values are Mean (Standard Error) of three replicates
Significance tested by ANOVA, followed by Tukey's HSD (Letters represent significant differences)
# Kruskal-Wallis One-way ANOVA
