# Supplementary material for: Hunger Artists: Yeast Adapted to Carbon Limitation Show Trade-Offs under Carbon Sufficiency
Source: PLoS Genet. 2011 Aug 4;7(8):e1002202. doi: 10.1371/journal.pgen.1002202 (PMC3150441; doi:10.1371/journal.pgen.1002202)
Supplement: Table S4 — Summary of Illumina Sequence Data. (XLS) [file pgen.1002202.s009.xls]

## Sheet: Sheet1
Table S4. Summary of Illumina Sequence Data
	E1	E2	E3	E4	E5	CP1AB
Total Reads	42144866	18418432	45989926	44528006	54957394	129685790
Mapped (BWA)	40570688	13711554	44792060	43535356	48719216	122185354
% Mapped (BWA)	0.962648	0.744447	0.973954	0.977707	0.886491	0.942165
Mean Coverage	110x	34x	122x	119x	130x	332x
