# Supplementary material for: Hunger Artists: Yeast Adapted to Carbon Limitation Show Trade-Offs under Carbon Sufficiency
Source: PLoS Genet. 2011 Aug 4;7(8):e1002202. doi: 10.1371/journal.pgen.1002202 (PMC3150441; doi:10.1371/journal.pgen.1002202)
Supplement: Table S5 — Primers used. (XLS) [file pgen.1002202.s010.xls]

## Sheet: Sheet1
Primer Name	Alias	Sequence
GSP59	MIG2_E1_F	ACACCAACCAATACCGCAAGT
GSP60	MIG2_E1_R	CTGAGAAGGAGCATTGCTGA
GSP61	RGT1_E1_F	TGAACGAGCTGAACACTGTTT
GSP62	RGT1_E1_R	TGGTAGGGCACTTTCCAAAA
GSP63	AEP3_E1_F	GTTGCGTTCTGCTCAAGTTT
GSP64	AEP3_E1_R	TGCCAAATCACTTCTTCCCT
GSP65	MUK1_E1_F	AACGGTAATAACGGCAGTAACCTAG
GSP66	MUK1_E1_R	GATCAATCAAATTAGTGGAGGAAGA
GSP67	IRA2_E1_F	TCTCAAACTCCAACTCCAACA
GSP68	IRA2_E1_R	AGGGCAACATCTGATACAGCTT
GSP69	TEL12L_5843_E1_F	GTCACAATCGCCTAAACAGGAA
GSP70	TEL12L_5843_E1_R	GTTGGAGAGTGAAGGAAATTGTTG
GSP71	FAS2_E1_F	GATACAACGAGTATGTCGCCA
GSP72	FAS2_E1_R	TTCTTCGGCAGCCTTTTTG
GSP73	CDC13_E1_F	GCCGTATTGCGAAAGGTTTT
GSP74	CDC13_E1_R	TGTGAGCTCTTCGGTGTTTT
GSP75	POB3_E1_F	GAAAGATGAGGAAACAGAAGTGC
GSP76	POB3_E1_R	TGATTCATCATCTTCACCAGCG
GSP77	DED81_E1_F	TCAGCAGCTTCTGCAATATCG
GSP78	DED81_E1_R	TGTTGGACCAACGTCATTTG
GSP79	ARP7_E1_F	ACATGGAAAACATGGCCGA
GSP80	ARP7_E1_R	TGCTCCATACCTTCGATCAGA
GSP81	SVL3_E1_F	TGGCATGGAATTTAAGCGAG
GSP82	SVL3_E1_R	CGGAGACTCTCCAGTGAGATC
GSP83	BNA4_E1_F	GCGGAAAGGCCATCCTACT
GSP84	BNA4_E1_R	GCGTGATCAACATCACATAAAA
GSP85	NUP85_E1_F	AATGGCGACAAGATGCCTTT
GSP86	NUP85_E1_R	AGCAGGCCTCTTAAAACAAGC
GSP87	NGR1_E1_F	AGGAACAAGAATGGCAGCCATA
GSP88	NGR1_E1_R	TGGATCGACAATTGACTAGGTTG
GSP89	YHL017W_E1_F	GCTAAGAAGATGTCAAATATTTGCG
GSP90	YHL017W_E1_R	TCGGATGCTAAATCAATATCCA
GSP91	VAS1_E1_F	AAAAGGAATCCTACCCTAACGG
GSP92	VAS1_E1_R	CATCGTACTCAGATACGTAAACTGG
GSP93	YKR040C_E1_F	CAGATCTTGATATAAGCCCTGTCA
GSP94	YKR040C_E1_R	TTTGACGTTGCGATGGTTTC
GSP95	MDN1_E1_F	CCACCATTTTCCAATAGATTTTC
GSP96	MDN1_E1_R	TTTCAAGCTTGCCGACACAT
GSP97	YKL102C_E1_F	TCTAATGGAACGATTAAGGGGTG
GSP98	YKL102C_E1_R	ATGTGTGCTTTATTCGCTGAGG
GSP99	YLR365W_E1_F	GGAAAGTTTCTGCCACAT
GSP100	YLR365W_E1_R	GGTTGCGAGAAGAATAACGGAT
GSP101	REB1_E1_F	TGGAAATCAGGATGTTGGGT
GSP102	REB1_E1_R	GATGATTCTGAAAATATTAGCGCA
GSP103	E1_XII_445331_F	AACATGGACTTCGGAGGTCTGATA
GSP104	E1_XII_445331_R	TGACCTAACTACTTTGGCCAAC
GSP105	E1_XII_5843_F	ATCGCCTAAACAGGAAATATTGC
GSP106	E1_XII_5843_R	GTTGGAGAGTGAAGGAAATTGTTG
GSP107	E1_V_246511_F	GCTCTTGTGGTACAATTCTCGA
GSP108	E1_V_246511_R	ATGGAATTAACACTGGCAACCC
GSP109	E1_XII_5741_F	AAGAAAACAGACCCATTCACCC
GSP110	E1_XII_5741_R	GATTTAGTGTTTGTTGCACGGC
GSP111	E1_XV_780680_F	GAGTGAGAAACCGAAATTGAATCT
GSP112	E1_XV_780680_R	CCATCTCCGGCTGTAAACAT
GSP113	E1_V_246512_F	GCTCTTGTGGTACAATTCTCGA
GSP114	E1_V_246512_R	ATGGAATTAACACTGGCAACCC
GSP119	ref_9_23082_F	GAGGGAACCATTTCATCCAA
GSP120	ref_9_23082_R	GCTGCCCCTAAGGACATACA
GSP123	ref_14_619222_F	GGGCCCTTTCTTCCAATTT
GSP124	ref_14_619222_R	GCCAACAGGTGACACAGAAA
GSP129	ref_4_1154143_F	TTCCCATTTCAAAAAGGCTC
GSP130	ref_4_1154143_R	GGGCTGTTTGGTCTTCATGT
GSP135	ref_17_5220_F	TGGCAAGTTATAGTCTTAAAGGTTTTT
GSP136	ref_17_5220_R	TTTACTCCCACCCCCTTTTC
GSP139	ref_14_399953_F	ATTGGCAAAAGTCAACTCGG
GSP140	ref_14_399953_R	TGCATTAGCGTTAAAGGACAAA
GSP141	ref_14_429369_F	CTTATCAACGTCGCCTTCGT
GSP142	ref_14_429369_R	CTGCAATTTCGGTCAGTTCA
GSP143	MCM6_E2_F	TGCCAATCAAGAAACCTGGA
GSP144	MCM6_E2_R	AATGGTGCTCTAGCTATGGCT
GSP145	RPS29A_E2_F	CCCATTTCTTTTCTGTTTTTACTG
GSP146	RPS29A_E2_R	CGCTATGTTGTTATGTTATTCTGC
GSP147	CYR1_E2_F	AAGGAATATGGATCTGACTACACC
GSP148	CYR1_E2_R	TCTTAGGTTCAGCGTCCTCAAA
GSP149	MAK21_E2_F	TTGGCTAAAACAGTTCCACAA
GSP150	MAK21_E2_R	TCCATTTCGTCATCACTATCG
GSP151	AVO1_E2_F	TGTTTGCGGAGATAAAGTACCA
GSP152	AVO1_E2_R	GGGATTCACGTTAGGATACAAA
GSP153	AEP3_E2_F	CTTTTTCAGTGAGCACTTCGACT
GSP154	AEP3_E2_R	ATGCCAAATCACTTCTTCCC
GSP155	PST2_E2_F	TCACAGAATAATTTTCGGTAAAGGA
GSP156	PST2_E2_R	GATACGTTGACAGAATATGATGCC
GSP157	E2_III_303342_F	GTTTTTTTTCAAAGCTCGGAAC
GSP158	E2_III_303342_R	CCAGTTAGGTAAGGGTATGCCAAT
GSP159	E2_VIII_85160_F	TCAAGGTTCAAAGCAGGACACT
GSP160	E2_VIII_85160_R	TTAGGATTGTCAAGACACTCCG
GSP161	E2_I_16468_F	CCTAAGACAATAGTGGTGAGTGATGTAG
GSP162	E2_I_16468_R	TCGTTGTAAACTCATATACTTATCCT
GSP181	ref_13_334164_F	CTTGTGCTTTTGGAGCATCA
GSP182	ref_13_334164_R	TCATGACAATCAAACCACGG
GSP187	ref_8_490972_F	CCATTGGTTCGTGGAATCTT
GSP188	ref_8_490972_R	CTCATGTTCCCCTTCCAAAA
GSP189	ref_9_23185_F	TACCGACCAATGCATTCAAA
GSP190	ref_9_23185_R	ACTCACTGTGACGACAACGG
GSP197	ref_4_668965_F	ATTGTTGATTCCCTTTTGCG
GSP198	ref_4_668965_R	AACTGGCTATGGCAATGGAG
GSP199	ref_4_677838_F	AATGTCGATGAGGACCGAAT
GSP200	ref_4_677838_R	ATTTTGGAGCATTCCTCTGC
GSP201	ref_8_464445_F	GCAGAGTTTATATCCCTGCGTT
GSP202	ref_8_464445_R	GGTATCCTGTTCTTTTTCGGG
GSP203	ref_4_836716_F	TTGCAATTGTTGAATCCGAA
GSP204	ref_4_836716_R	AATCCAAATTGTCAGCCTGC
GSP205	ref_14_499288_F	ACCAGCCGAAGGAAGTTTTT
GSP206	ref_14_499288_R	TTTCACTTTTCCTGTGCGTC
GSP207	ref_14_652808_F	GTTTCCGCTCACATCACCTT
GSP208	ref_14_652808_R	TCTGTTGCAAGGACAAGACG
GSP209	ref_15_232147_F	CAAAAATGGAAACAGGGGAA
GSP210	ref_15_232147_R	CGCCATTTGTGTCTCCTCAT
GSP211	ref_15_446917_F	TGTTTGCATCAGTCGAAGAGA
GSP212	ref_15_446917_R	CAAAGAAAGATTGTGAAACCGA
GSP213	ref_4_203513_F	ACGTTCAAGCTTGTCAACCC
GSP214	ref_4_203513_R	CAGGTTTTCCACAACGGTTT
GSP215	ref_4_504217_F	TATACCTGACGGGCAGTCCT
GSP216	ref_4_504217_R	GCCACTCAAGATACGTTGACA
GSP217	ref_4_520460_F	TGTGAATTTTGTGATAATTGTTGG
GSP218	ref_4_520460_R	GGAATCCCCATAATGGAATC
GSP219	GPA1_E3_F	TCGTATTCACTCATTGCTAAAACAA
GSP220	GPA1_E3_R	AAACTAGGAGGCGTGTTCAGAGTA
GSP221	ALR1_E3_F	GATTTCCTGGAACCTATTAACGTTT
GSP222	ALR1_E3_R	TCGTACGCCAGCAAATTTTG
GSP223	YIL_E3_F	CCAAATTATGGCCTGCTGAT
GSP224	YIL_E3_R	CAAACCATCAAAGAGGGCAA
GSP225	RAD61_E3_F	GACGAAGAATTTTTTCAATATGCG
GSP226	RAD61_E3_R	TGTACTTCCATGTTTGTTAACAAGA
GSP227	MET10_E3_F	TTGAATTCGATATTTCTGGTACTGG
GSP228	MET10_E3_R	TAACGACCAATTCTGAACCGAC
GSP229	PES4_E3_F	GGATTTGTTTACTTTGAGGACG
GSP230	PES4_E3_R	CCTTATTGCAGACAGCGCTTAA
GSP231	ORC5_E3_F	ACCACTCCGGAAGTTGCTTTTA
GSP232	ORC5_E3_R	TTTGTTAAACAGTGCGGCGT
GSP233	RTT107_E3_F	AAGCTGCGAAGAGATTGCAT
GSP234	RTT107_E3_R	TTGTATCTACACCACCCGGTA
GSP235	SBE2_E3_F	ATGACAGCACGTCGTTTGAT
GSP236	SBE2_E3_R	CGCTACTTGCTGTACGTGTTT
GSP237	E3_XIII_46350_F	ACTATTCAAGGTGAAACGGCG
GSP238	E3_XIII_46350_R	GATAACGCTTCAACGTGCAA
GSP239	ref_7_405088_F	TGATTAAAAATTGGTTAATTGTCAAGA
GSP240	ref_7_405088_R	AACATGAGATAAAACCCGGC
GSP243	ref_9_23282_F	ATTCAAACCTGCGGCAATAC
GSP244	ref_9_23282_R	TGACAATGGATGTAGCACCAA
GSP251	ref_16_549441_F	TTGCACAAATGAAGGCTGAG
GSP252	ref_16_549441_R	TGCCAAATCACTTCTTCCCT
GSP253	ref_8_105737_F	GCAAGAGATTTGGGCTTGAG
GSP254	ref_8_105737_R	CATCCCTTCTTTGTTGACGA
GSP255	PAN2_E4_F	GGGCAAATACTGTTCTTTTGGG
GSP256	PAN2_E4_R	TGTATCGCTTTATTCCAGAAATG
GSP257	ALG7_E4_F	CAAGGATACACCCAAAAATGG
GSP258	ALG7_E4_R	TGCTATCCCTGCTGCAGTTTA
GSP259	PNT1_E4_F	TGCCATCGATATGGATTCTC
GSP260	PNT1_E4_R	TTGAAAGTGGCCTTAATGGG
GSP261	RRP5_E4_F	CAACAGGGCTATAACCAAGGA
GSP262	RRP5_E4_R	TGAAAAATTATTGCCGGGG
GSP263	SLN1_E4_F	TGCATATAAGTCAACGCGTAGC
GSP264	SLN1_E4_R	GAAACAAGTGTCAAAATTTTGGTTG
GSP265	YKR040C_E4_F	CAGATCTTGATATAAGCCCTGTCA
GSP266	YKR040C_E4_R	TTTGACGTTGCGATGGTTTC
GSP267	HPF1_E4_F	CGAAAATACCGACCAATGCA
GSP268	HPF1_E4_F	TGTCCTGAAGAAACTTCAGCA
GSP269	E4_XV_878197_F	TTCCATGACGTTCTACGTGGTT
GSP270	E4_XV_878197_R	CCAATAAAATCTTCTTTTACCTCTG
GSP271	E4_XV_379626_F	TGAAGGCCCAAAAAGACTCA
GSP272	E4_XV_379626_R	TTTGCTTGAATGTCGAATTTG
GSP273	E4_XI_517727_F	CAGATCTTGATATAAGCCCTGTCA
GSP274	E4_XI_517727_R	TTTGACGTTGCGATGGTTTC
GSP275	E4_II_706282_F	CAAGGATACACCCAAAAATGG
GSP276	E4_II_706282_R	TGCTATCCCTGCTGCAGTTTA
GSP277	ref_10_83769_F	ATACGCGATGACCCTCGATA
GSP278	ref_10_83769_R	GAAAATTGGCTTTCTTCGCA
GSP279	ref_14_415056_F	CCAAAGAGAACGTGACTGGG
GSP280	ref_14_415056_R	CCGATGTCAAAAAGCGAAAT
GSP281	ref_14_500473_F	TTGGATGGTATCTACGTTTCCC
GSP282	ref_14_500473_R	CAGCATATATGTCGGGTAACCA
GSP283	ref_13_908687_F	CAGAAGCTCCATCGTCAACA
GSP284	ref_13_908687_R	AAGTGTACTAGATGCGGCGG
GSP285	ref_15_448701_F	TGAATTGTTTTCAGAAAGAGAGTGA
GSP286	ref_15_448701_R	GCATCCTCAACGATTGTGTC
GSP287	ref_7_84919_F	CTGGTCGGTAGAACATCGGT
GSP288	ref_7_84919_R	GGTTTCTATCAGCTGGGTCG
GSP289	ref_7_147972_F	GACGGGAAATGTTAGGCAAA
GSP290	ref_7_147972_R	CCGCCAAGAAGGCTTTATAACT
GSP291	VPS15_E5_F	TCCAAAAGACTTTCATGTGATGAAC
GSP292	VPS15_E5_R	CGTCCTGGTCACTATCTTCAAAAC
GSP293	MMS1_E5_F	GGTCATAAGTTTTAGTAGAACATTAGAGC
GSP294	MMS1_E5_R	CGTATCCCTAGTTACTTGAATCAAGTT
GSP295	SWI5_E4_F	CTCCACATTTTCTGAAGCAGGA
GSP296	SWI5_E4_R	CACTAGCAACAGATGATTTAGGCA
GSP297	TOR1_E5_F	GACAAGATAGCCTTGTTATGCAA
GSP298	TOR1_E5_R	TTCCACTAACTTCCATTGCG
GSP299	RPL7A_E5_F	CCGAAAATAGAATGAATTAGGTTTG
GSP300	RPL7A_E5_R	GACGCGACTTCTGAGAATCA
GSP301	FIG1_E5_F	CTCGCTTTAGGATTTTTTCCC
GSP302	FIG1_E5_R	TTGCATAGCAAATTGAATTGG
GSP303	PYC1_E5_F	CGCTAATTATCAAGCTACAGGC
GSP304	PYC1_E5_R	GGTCGTCAAAAAATAGGAAAGG
GSP305	MOB1_E5_F	GGGTAATACTACTTCCCAAAATGG
GSP306	MOB1_E5_R	CCGTTACATTTTGTAATTGTTCAG
GSP307	ZIP2_E5_F	TGGTATGGGATCCTCTGAAAA
GSP308	ZIP2_E5_R	CGGCTATGCATTTATTCTCAA
GSP309	YOR019W_E5_F	TTGCCCACAAAATGACTTGC
GSP310	YOR019W_E5_R	TCAGAGAAGATAAGTTCTGGGTAAG
GSP311	YKR040C_E5_F	CAGATCTTGATATAAGCCCTGTCA
GSP312	YKR040C_E5_R	TTTGACGTTGCGATGGTTTC
GSP321	YHRCdelta10_F	TGGATGGAGAATGGCAAAAT
GSP322	YHRCdelta10_R	AGTCGGATCATAACGGTTGC
GSP323	YLR407W_F	TTACTGTGTCTCAGCCTGCC
GSP324	YLR407W_R	ACGTCGACACTCAGTCATGG
GSP325	chrXI_644128_F	CGCACAGTTAGAGAGCAAGTT
GSP326	chrXI_644128_R	TTCAGGTCTTCCATGACCAA
GSP327	STR3_F	TCTGGTAGGTTTGAATCCGC
GSP328	STR3_R	TGATCTTTATGGAGGCACCC
GSP329	MDS3_F	TCAGGTAGCGAATGCTGATG
GSP330	MDS3_R	GGCGACAAATGGTTATGAGG
GSP331	ALG8_F	CAACAACAACGGTAGCCAAC
GSP332	ALG8_R	CCAATAAATTGCCCATCAGC
GSP363	chr10_289605_F	CGTTCTTTTTCAAAGACGTTCA
GSP364	chr10_289605_R	TGTCGAGCCCCTAGCTTAAC
GSP365	chr11_518085_F	GACTTAGCGGGTTGAGAACG
GSP366	chr11_518085_R	TGCTCATTTTCGTTTTGACG
GSP367	chr12_251213_F	GCGAGTTCTTGCCTTCAAAA
GSP368	chr12_251213_R	GCATCGCGGGATAATATCAG
GSP369	chr15_462258_F	CCAGAATGTACAAGCGCAGA
GSP370	chr15_462258_R	ATGTTTCTCCTTGTGCCTGG
GSP371	chr16_502697_F	AATGATGTGGGTCCGGAATA
GSP372	chr16_502697_R	AGCGGAACAACTTTCCATTG
GSP373	chr3_44562_F	AGTTGAAAATGGGCCAGATG
GSP374	chr3_44562_R	TGATCTCCATCCCAACCAAT
GSP375	chr7_897269_F	TCGAGGCTTACTATTCCCCA
GSP376	chr7_897269_R	GATGAAAATCCCGTTCCCTT
GSP377	chr8_81886_F	TTTGATGGAATTTGTTGGCA
GSP378	chr8_81886_R	AGAGCGAGAAAACAAAGCGT
GSP379	chr4_607060_F	TCCGATGATCTGCAAATTGA
GSP380	chr4_607060_R	ACCTGGTAACACAGGCTTTTT
GSP381	chr4_668967_F	ATTGTTGATTCCCTTTTGCG
GSP382	chr4_668967_R	AACTGGCTATGGCAATGGAG
GSP383	chr15_315630_F	GCTCTGCCCTCCCTTTAGAT
GSP384	chr15_315630_R	GCCTTGAAAAACGCCTGTAA
GSP385	chr9_94353_F	TGTCCACGGTGATGAGAGAG
GSP386	chr9_94353_R	AAGTCCATCCAGACCACCAG
GSP387	chr13_687242_F	TAGCCTTCTCCTCTTGCTCG
GSP388	chr13_687242_R	GACGCATATCGTCTCTGGAAG
GSP389	chr15_462261_F	TGAAACGGAATAGTCCCAGC
GSP390	chr15_462261_R	ATGTTTCTCCTTGTGCCTGG
GSP391	chr15_466475_F	TCGTCGCCTTTACTTGACATT
GSP392	chr15_466475_R	GGGACGTTAAAGACATTGATGA
GSP393	chr16_144698_F	TCTAAAGGTGCGGCCCTAAT
GSP394	chr16_144698_R	CGTTCCGTTGGAAATTGACT
GSP395	chr2_589713_F	TCCAAATCATTTCCGTAGCC
GSP396	chr2_589713_R	GGGTCTCTTGACTGGGAGTTC
GSP397	chr3_52717_F	ACAATATCATCGGAAACGGG
GSP398	chr3_52717_R	GGAGCATGTGGTCGAAAAGT
GSP399	chr7_678070_F	TTTCTTAGTTGCCTGCTGCC
GSP400	chr7_678070_R	GGATCGTAAACACGCAATCC
GSP401	chr7_845690_F	GGTTTAGATCCAAGATTCCGC
GSP402	chr7_845690_R	CGGAGGAGAAAACAAAGGAA
GSP403	chr7_897246_F	TCGAGGCTTACTATTCCCCA
GSP404	chr7_897246_R	GATGAAAATCCCGTTCCCTT
GSP405	chr7_897252_F	TCGAGGCTTACTATTCCCCA
GSP406	chr7_897252_R	GATGAAAATCCCGTTCCCTT
GSP407	chr8_335011_F	GTGATAGCAAAAACGGGACC
GSP408	chr8_335011_R	GCAACACCCCTTGGAAGATA
GSP409	chr14_415054_F	CCAAAGAGAACGTGACTGGG
GSP410	chr14_415054_R	CCGATGTCAAAAAGCGAAAT
GSP411	chr7_84920_F	CTGGTCGGTAGAACATCGGT
GSP412	chr7_84920_R	GGTTTCTATCAGCTGGGTCG
GSP413	chr7_187253_F	TAGTTCCTCATTGCGAAGGC
GSP414	chr7_187253_R	ATGTATGGGCGACTTTTCGT
GSP415	chr14_772633_F	CAGGCAAAATAGCACGGAAT
GSP416	chr14_772633_R	TACCACTATCCCAACCAGGC
GSP417	chr4_369290_F	AATAACGCAAATGTGGGCTC
GSP418	chr4_369290_R	AGCATCACTGGGTTTCCACT
GSP419	chr11_246028_F	AAGAAAATGTAGGGAGCCGC
GSP420	chr11_246028_R	GGCTTCTCAAACAGGTGCTC
GSP421	chr16_607482_F	ATTCGGGATGTGGACACCTA
GSP422	chr16_607482_R	ATATGGGCTTCCCCACCTAC
GSP423	ref_10_393837_F	GACTAAGCAAGAAGCCGGTG
GSP424	ref_10_393837_R	AAATTCCACGTCACCTTCCA
GSP425	ref_15_200336_F	AGAAGAGTCGCGCCTAAATG
GSP426	ref_15_200336_R	CACATGTTCCGCAGATTTTG
GSP427	ref_4_169834_F	ACCTTCATTTTGGCTGAGGA
GSP428	ref_4_169834_R	CCGTCCATATCAAGAGCTCAA
GSP429	ref_4_909724_F	CTCTTTTCCGCAACAAAAGC
GSP430	ref_4_909724_R	TACGCCCTCACTGTCAAGAA
GSP431	ref_8_531082_F	TGCGTTCGTGATTTGAAAAG
GSP432	ref_8_531082_R	TCCAAAACTTCAGTTCGCCT
GSP433	ref_11_192315_F	TGTACGGTTCATTATCAATAGCG
GSP434	ref_11_192315_R	CCTTCAAATTTTGGTAAGGTTCA
GSP435	ref_14_772634_F	CAGGCAAAATAGCACGGAAT
GSP436	ref_14_772634_R	TACCACTATCCCAACCAGGC
GSP437	ref_15_944467_F	TTGTGGTCTCCAATGCATCA
GSP438	ref_15_944467_R	CTGTTGGTGTTTGCAGCAGT
GSP439	ref_15_944470_F	TTGTGGTCTCCAATGCATCA
GSP440	ref_15_944470_R	CTGTTGGTGTTTGCAGCAGT
GSP441	ref_15_954138_F	AGTTCATTACGCGACGGTTC
GSP442	ref_15_954138_R	TTGCTGGTCATATCCGTTGA
GSP443	ref_2_220413_F	AACAATGCTTCTGCCTCAGC
GSP444	ref_2_220413_R	GCATTCCAGGACCTTTTTGA
GSP445	ref_2_220414_F	CAGCAGCAAACTCACCGTT
GSP446	ref_2_220414_R	GCATTCCAGGACCTTTTTGA
GSP447	ref_2_323835_F	TGTTGTGATTGAGTTGATCGC
GSP448	ref_2_323835_R	TCCTTAAAAGAAAACAGGGTTGA
GSP449	ref_4_369288_F	AATAACGCAAATGTGGGCTC
GSP450	ref_4_369288_R	AGCATCACTGGGTTTCCACT
GSP451	ref_4_909724_F	CTCTTTTCCGCAACAAAAGC
GSP452	ref_4_909724_R	TACGCCCTCACTGTCAAGAA
GSP453	ref_7_598535_F	AAGAAGAACAGGCGGTGGAC
GSP454	ref_7_598535_R	GGGAGGTTGGCGTAATTCTC
GSP455	ref_7_700003_F	CGTGAAGATGAAAAGGGCAT
GSP456	ref_7_700003_R	ACCACTTTGTACGGAGCGTC
GSP457	ref_15_237964_F	CTACAAAAGCGGCTCAAAGG
GSP458	ref_15_237964_R	GGTGACCATAACACCAAACG
GSP459	HXT6.7promoterF	GATTATTGCTGGTCCGATCC
GSP460	HXT6.7promoterR	GAGTAATCGCCAATGGGTCT
GSP461	UBP1_control_F	GCGCTCTGTCATTGTTCACT
GSP462	UBP1_control_R	GACTTTCAGCTTCGTCCACAA
