# Supplementary material for: Hunger Artists: Yeast Adapted to Carbon Limitation Show Trade-Offs under Carbon Sufficiency
Source: PLoS Genet. 2011 Aug 4;7(8):e1002202. doi: 10.1371/journal.pgen.1002202 (PMC3150441; doi:10.1371/journal.pgen.1002202)
Supplement: Table S6 — Significance Analysis of Mutations in Evolved Clones. (XLS) [file pgen.1002202.s011.xls]

## Sheet: Sheet1
Table S6. Significance Analysis of the Mutations in Evolved Clones
Evolved Clone	E1	E2	E3	E4	E5
1N Genome Size	12157105	12157105	12157105	12157105	12157105
Ploidy (N)	2	2	2	2	2
Generations of Evolution	460	250	250	301	264
URA3 [59] Mutation Rate Estimate	3.8e-10
CAN1 [59] Mutation Rate Estimate	6.44e-10
Drake, et al* Mutation Rate Estimate	2.2e-10
URA3 [59] # Neutral Mutations Expected	4.25012	2.30985	2.30985	2.78106	2.4392
CAN1 [59] # Neutral Mutations Expected	7.20284	3.91459	3.91459	4.71316	4.1338
Drake, et al* # Neutral Mutations Expected	2.4606	1.33728	1.33728	1.61009	1.41217
Observed # Mutations	28	17	11	9	10
Poisson based on URA3 [59]	0	4.23351e-10	2.48377e-05	0.00169954	0.000179218
Poisson based on CAN1 [59]	2.49927e-09	6.67591e-07	0.00165313	0.0283889	0.00643351
Poisson based on Drake, et al*	0	1.03263e-13	1.60887e-07	4.00525e-05	2.11742e-06
Expected # potential adaptive mutations ([59])	20.7972	13.0854	7.08541	4.28684	5.8662
* Drake JW, Charlesworth B, Charlesworth D, Crow JF (1998) Rates of Spontaneous Mutation. Genetics 148:1667-1686
