# Supplementary material for: Hunger Artists: Yeast Adapted to Carbon Limitation Show Trade-Offs under Carbon Sufficiency
Source: PLoS Genet. 2011 Aug 4;7(8):e1002202. doi: 10.1371/journal.pgen.1002202 (PMC3150441; doi:10.1371/journal.pgen.1002202)
Supplement: Table S7 — Significance Analysis of Mutations in Coding Regions and Non-Synonymous Mutations. (XLS) [file pgen.1002202.s012.xls]

## Sheet: Sheet1
Table S7. Significance Analysis of Mutations in Coding Regions and Non-Synonymous Mutations
Evolved Clone	E1	E2	E3	E4	E5
Observed Mutations*	28	17	11	9	10
Observed Mutations in Coding Regions	21	11	10	6	7
Observed Non-synonymous Mutations	18	10	10	5	5
Fraction Coding Mutations / Total Mutations	0.75	0.647059	0.909091	0.666667	0.7
Fraction Non-Synonymous / Coding Mutations	0.857143	0.909091	1	0.833333	0.714286
Fraction of Coding Nucleotides in the Yeast Genome**	0.721045
Average Probability of Coding Mutation being Non-syn	0.787238
Expected Coding Mutations	20.1892	12.2578	7.93149	6.4894	7.21045
Expected Non-synonymous	16.532	8.65962	7.87238	4.72343	5.51067
poisson coding	0.0853297	0.111658	0.0975399	0.15761	0.148541
poisson coding/non-syn	0.0878537	0.113344	0.0960211	0.174079	0.171233
* Relative to CP1AB Ancestral Strain
** Including Bases of Stop Codons
