# Supplementary material for: Hunger Artists: Yeast Adapted to Carbon Limitation Show Trade-Offs under Carbon Sufficiency
Source: PLoS Genet. 2011 Aug 4;7(8):e1002202. doi: 10.1371/journal.pgen.1002202 (PMC3150441; doi:10.1371/journal.pgen.1002202)
Supplement: Table S8 — Competition Coefficients (Relative to Common Reference Strain) in Glucose-Rich Environments. (XLS) [file pgen.1002202.s013.xls]

## Sheet: Sheet1
Table S8. Competition Coefficients (Relative to Common Reference Strain) in Glucose-Rich Environments
Isolate	Competition coefficient
	Nitrogen Limitation	4% Glucose, Batch
CP1AB (P)	0.157 (0.0111)	0.00585 (0.000389)
E1	-0.107 (0.00368)**	0.0178 (0.00143)**
E2	-0.0398 (0.0119)**	0.0167 (0.000234)**
E3	-0.00265 (0.00787)**	0.0109 (0.000932)**
E4	-0.233 (0.0272)**	0.00876 (0.00100)
E5	-0.147 (0.0192)**	0.000828 (0.000457)**
** represents p<0.01 in 2-tailed t-test between 3 biological replicates of evolved vs. parent
values are mean (standard error of the mean) of three biological replicates, with 3 significant figures
